# Supplementary material for: Regulation of micro- and small-exon retention and other splicing processes by GRP20 for flower development
Source: Nat Plants. 2024 Jan 9;10(1):66–85. doi: 10.1038/s41477-023-01605-8 (PMC10808074; doi:10.1038/s41477-023-01605-8)
Supplement: Supplementary file 3 — Supplementary Tables 1–7. The title and descriptive captions for each table have been included in the file itself. [file 41477_2023_1605_MOESM3_ESM.xlsx]

## Sheet: Table 1_sheet 1
Supplementary Table 1. The transcripts with alternative splicing in WT and grp20 flower and leaf
Sheet 1- Affected genes with alternative splicing in grp20 flower. F_S indicates flower-specific. F and L indicates overlaps between flower and leaf.
Form	Gene	chr	strand	longExonStart_0base	longExonEnd	shortES	shortEE	flankingES	flankingEE	IJC_grp20-F	SJC_grp20-F	IJC_WT-F	SJC_WT-F	IncFormLen	SkipFormLen	P-Value	PSI-grp20-F	PS1-WT-F	ΔPSI	Belonging	Short_description	Curator_summary	Computational_description	GERMPLASM_NAME/PHENOTYPE/PUBMED_ID
ASI	AT1G01060	chrChr1	-	37022	37398	37022	37203	37372	37398	14,5,2	58,32,24	5,0,0	29,19,31	318	149	0.00404241	0.102,0.068,0.038	0.075,0.0,0.0	0.044	F and L	Homeodomain-like superfamily protein	LHY encodes a myb-related putative transcription factor involved in circadian rhythm along with another myb transcription factor CCA1	LATE ELONGATED HYPOCOTYL (LHY); CONTAINS InterPro DOMAIN/s: SANT, DNA-binding (InterPro:IPR001005), Homeodomain-like (InterPro:IPR009057), Myb, DNA-binding (InterPro:IPR014778), HTH transcriptional regulator, Myb-type, DNA-binding (InterPro:IPR017930), Myb-like DNA-binding domain, SHAQKYF class (InterPro:IPR006447); BEST Arabidopsis thaliana protein match is: circadian clock associated 1 (TAIR:AT…	CS9379/Altered circadian regulation; expression patterns of mRNA have a diurnal rhythm in plants grown in light/dark cycles, with peak levels occurring at dawn; when moved to constant light or constant dark conditions, plants express the gene in a circadian rhythm/|CS9380/Late elongated hypocotyl and circadian clock-associated double mutant./|CS9809/double mutant severely affects flowering time, …
ASI	AT1G01080	chrChr1	-	44969	45954	44969	45559	45645	45954	54,46,14	102,79,290	27,0,30	170104137	235	149	0.0107405	0.251,0.27,0.03	0.091,0.0,0.122	0.113	F and L	RNA-binding (RRM/RBD/RNP motifs) family protein	/	RNA-binding (RRM/RBD/RNP motifs) family protein; FUNCTIONS IN: RNA binding, nucleotide binding, nucleic acid binding; INVOLVED IN: biological_process unknown; LOCATED IN: chloroplast; EXPRESSED IN: 23 plant structures; EXPRESSED DURING: 13 growth stages; CONTAINS InterPro DOMAIN/s: RNA recognition motif, RNP-1 (InterPro:IPR000504), Nucleotide-binding, alpha-beta plait (InterPro:IPR012677); BEST A…	/
ASI	AT1G01290	chrChr1	+	114618	116407	114618	115339	115960	116407	115,61,51	97,17,32	38,45,22	57,46,54	770	149	8.58911e-05	0.187,0.41,0.236	0.114,0.159,0.073	0.162	F_S	cofactor of nitrate reductase and xanthine dehydrogenase 3	COFACTOR OF NITRATE REDUCTASE AND XANTHINE DEHYDROGENASE 3. Encodes a protein involved in molybdenum cofactor biosynthesis. Homologous to E.coli MoaC. Expression is low in all tissues examined, except in roots. Appears to have targeting signals for chloroplast or mitochondria	cofactor of nitrate reductase and xanthine dehydrogenase 3 (CNX3); CONTAINS InterPro DOMAIN/s: Molybdopterin cofactor biosynthesis C (MoaC) domain (InterPro:IPR002820); Has 5242 Blast hits to 5240 proteins in 1916 species: Archae - 213; Bacteria - 3669; Metazoa - 104; Fungi - 75; Plants - 45; Viruses - 0; Other Eukaryotes - 1136 (source: NCBI BLink).	/
A3SS	AT1G01920	chrChr1	+	317552	317642	317560	317642	317293	317439	77,37,25	0,0,0	68,16,78	6,0,5	157	149	0.000784645	1.0,1.0,1.0	0.915,1.0,0.937	0.049	F and L	SET domain-containing protein	/	SET domain-containing protein; BEST Arabidopsis thaliana protein match is: Rubisco methyltransferase family protein (TAIR:AT1G14030.1); Has 611 Blast hits to 608 proteins in 165 species: Archae - 0; Bacteria - 0; Metazoa - 143; Fungi - 239; Plants - 164; Viruses - 0; Other Eukaryotes - 65 (source: NCBI BLink).	/
ASI	AT1G02010	chrChr1	+	351411	351819	351411	351632	351728	351819	0,0,0	60,36,19	10,10,6	59,71,50	245	149	3.55632e-07	0.0,0.0,0.0	0.093,0.079,0.068	-0.08	F_S	secretory 1A	member of KEULE Gene Family	secretory 1A (SEC1A); FUNCTIONS IN: protein transporter activity; INVOLVED IN: protein secretion, vesicle-mediated transport, vesicle docking involved in exocytosis; LOCATED IN: cellular_component unknown; CONTAINS InterPro DOMAIN/s: Sec1-like protein (InterPro:IPR001619); BEST Arabidopsis thaliana protein match is: Sec1/munc18-like (SM) proteins superfamily (TAIR:AT1G12360.1); Has 1717 Blast hit…	/
ASI	AT1G02090	chrChr1	-	387583	388406	387583	387672	388267	388406	72,28,21	174101233	56,96,62	213129196	744	149	0.000701492	0.077,0.053,0.018	0.05,0.13,0.06	-0.031	F and L	Proteasome component (PCI) domain protein	encodes a phosphoprotein that is a subunit of the COP9 signalosome. Mutants exhibit constitutive photomorphogenic phenotype.	FUSCA 5 (FUS5); CONTAINS InterPro DOMAIN/s: Proteasome component (PCI) domain (InterPro:IPR000717); Has 689 Blast hits to 689 proteins in 163 species: Archae - 0; Bacteria - 0; Metazoa - 405; Fungi - 166; Plants - 80; Viruses - 0; Other Eukaryotes - 38 (source: NCBI BLink).	CS3833/accumulation of high levels of anthocyanins (purple coloration) in cotyledons, during both seed and seedling stages of development; seedlings grow slower than the wild type; lethal after the seedling stage; dark-grown seedlings resemble light-grown wild type seedlings having short hypocotyl, and open and expanded cotyledons; dark-grown seedlings express high levels of light-inducible genes…
A3SS	AT1G02120	chrChr1	+	398904	399110	399010	399110	398613	398713	59,57,29	0,4,3	105,47,64	4,12,11	255	149	0.00869703	1.0,0.893,0.85	0.939,0.696,0.773	0.112	F and L	GRAM domain family protein	Encodes VAD1 (Vascular Associated Death1), a regulator of cell death and defense responses in vascular tissues. VAD1 is a putative membrane associated protein and contains a GRAM domain. vad1 is a lesion mimic mutant that exhibits light conditional appearance of propagative HR (hypersensitive response)-like lesions along the vascular system.	VASCULAR ASSOCIATED DEATH1 (VAD1); INVOLVED IN: defense response to bacterium, negative regulation of programmed cell death; LOCATED IN: chloroplast; EXPRESSED IN: 24 plant structures; EXPRESSED DURING: 14 growth stages; CONTAINS InterPro DOMAIN/s: GRAM (InterPro:IPR004182); BEST Arabidopsis thaliana protein match is: C2 domain-containing protein / GRAM domain-containing protein (TAIR:AT3G59660.1…	vad1-1/lesion mimic mutant; exhibits light conditional appearance of propagative HR (hypersensitive response)-like lesions along the vascular system./15269331|vad1-2/lesion mimic mutant; exhibits light conditional appearance of propagative HR (hypersensitive response)-like lesions along the vascular system./
ES	AT1G02140	chrChr1	-	403770	403947	403099	403526	404185	404456	847913682	0,0,23	1496986943	0,0,0	326	149	0.0258085	1.0,1.0,0.931	1.0,1.0,1.0	-0.023	F_S	mago nashi family protein	Encodes a homologue of the exon junction complex (EJC) component MAGO that participates in intron-mediated enhancement of gene expression.	MAGO NASHI (MAGO); FUNCTIONS IN: protein binding; INVOLVED IN: pollen tube guidance, sex determination, embryo development ending in seed dormancy; LOCATED IN: in 6 components; EXPRESSED IN: 25 plant structures; EXPRESSED DURING: 15 growth stages; CONTAINS InterPro DOMAIN/s: Mago nashi protein (InterPro:IPR004023); Has 476 Blast hits to 476 proteins in 200 species: Archae - 0; Bacteria - 0; Metaz…	CS16307/Distorted segregation, reduced transmission through the male gametophyte, does not appreciably affect the female gametophyte; strong, but not complete impact on pollen function; pollen tubes fail to leave the septum./
ES	AT1G02145	chrChr1	+	405647	405765	405429	405485	405892	405951	5,61,2	0,34,0	16,4,2	0,0,0	267	149	4.52563e-05	1.0,0.5,1.0	1.0,1.0,1.0	-0.167	F_S	homolog of asparagine-linked glycosylation 12	/	homolog of asparagine-linked glycosylation 12 (ALG12); FUNCTIONS IN: alpha-1,6-mannosyltransferase activity; INVOLVED IN: ER-associated protein catabolic process, protein amino acid terminal N-glycosylation; LOCATED IN: endomembrane system, intrinsic to endoplasmic reticulum membrane; CONTAINS InterPro DOMAIN/s: Alg9-like mannosyltransferase (InterPro:IPR005599); Has 793 Blast hits to 783 protein…	/
ASI	AT1G02205	chrChr1	+	419296	420889	419296	419894	420513	420889	2,65,31	214,150,51	36,17,53	1113251543	768	149	7.59393e-14	0.002,0.078,0.105	0.006,0.013,0.019	0.049	F and L	Fatty acid hydroxylase superfamily	Expression of the CER1 gene associated with production of stem epicuticular wax and pollen fertility. Biochemical studies showed that cer1 mutants are blocked in the conversion of stem wax C30 aldehydes to C29 alkanes, and they also lack the secondary alcohols and ketones. These suggested the CER1 protein is an aldehyde decarbonylase, but the exact molecular function of this protein remains to be…	ECERIFERUM 1 (CER1); FUNCTIONS IN: aldehyde decarbonylase activity; INVOLVED IN: aldehyde catabolic process, wax biosynthetic process, cuticle development; LOCATED IN: endoplasmic reticulum; EXPRESSED IN: 18 plant structures; EXPRESSED DURING: 13 growth stages; CONTAINS InterPro DOMAIN/s: Fatty acid hydroxylase (InterPro:IPR006694), Uncharacterised protein, Wax2 C-terminal (InterPro:IPR021940); B…	CS31/very bright green stems and siliques, complete absence of lobed plates and tube-shaped structures on the epicuticular wax layer, reduced fertility under conditions of low humidity, reduced plant height, phenotype similar to cer3 and cer6-1/
ASI	AT1G02205	chrChr1	+	419296	419894	419296	419529	419674	419894	17,18,23	114,91,36	55,34,40	911192368	294	149	4.02211e-05	0.07,0.091,0.245	0.03,0.082,0.052	0.081	F and L	Fatty acid hydroxylase superfamily	Expression of the CER1 gene associated with production of stem epicuticular wax and pollen fertility. Biochemical studies showed that cer1 mutants are blocked in the conversion of stem wax C30 aldehydes to C29 alkanes, and they also lack the secondary alcohols and ketones. These suggested the CER1 protein is an aldehyde decarbonylase, but the exact molecular function of this protein remains to be…	ECERIFERUM 1 (CER1); FUNCTIONS IN: aldehyde decarbonylase activity; INVOLVED IN: aldehyde catabolic process, wax biosynthetic process, cuticle development; LOCATED IN: endoplasmic reticulum; EXPRESSED IN: 18 plant structures; EXPRESSED DURING: 13 growth stages; CONTAINS InterPro DOMAIN/s: Fatty acid hydroxylase (InterPro:IPR006694), Uncharacterised protein, Wax2 C-terminal (InterPro:IPR021940); B…	CS31/very bright green stems and siliques, complete absence of lobed plates and tube-shaped structures on the epicuticular wax layer, reduced fertility under conditions of low humidity, reduced plant height, phenotype similar to cer3 and cer6-1/
A3SS	AT1G02280	chrChr1	-	450150	450258	450150	450251	450360	450426	93,32,38	0,0,0	119,59,129	15,18,17	156	149	2.14245e-11	1.0,1.0,1.0	0.883,0.758,0.879	0.16	F and L	translocon at the outer envelope membrane of chloroplasts 33	Encodes a GTP-binding GTP-ase. Component of the chloroplast protein import machinery. Required for import of POR B into plastids. Toc33 phosphorylation may not play an important role in vivo.	translocon at the outer envelope membrane of chloroplasts 33 (TOC33); FUNCTIONS IN: protein binding, GTP binding, GTPase activity, protein homodimerization activity; INVOLVED IN: protein targeting to chloroplast; LOCATED IN: chloroplast outer membrane, chloroplast, chloroplast envelope; EXPRESSED IN: 23 plant structures; EXPRESSED DURING: 13 growth stages; CONTAINS InterPro DOMAIN/s: AIG1 (InterP…	ppi1/Defective in POR B uptake into chlorolasts/15842619|ppi1/Pale plants/
ES	AT1G02470	chrChr1	-	512073	512121	511764	511990	512213	512262	91,35,42	0,0,0	39,36,11	6,0,0	197	149	0.0452086	1.0,1.0,1.0	0.831,1.0,1.0	0.056	F_S	Polyketide cyclase/dehydrase and lipid transport superfamily protein	/	Polyketide cyclase/dehydrase and lipid transport superfamily protein; FUNCTIONS IN: molecular_function unknown; INVOLVED IN: biological_process unknown; LOCATED IN: chloroplast; EXPRESSED IN: 10 plant structures; EXPRESSED DURING: 4 anthesis, C globular stage, petal differentiation and expansion stage; CONTAINS InterPro DOMAIN/s: Streptomyces cyclase/dehydrase (InterPro:IPR005031); BEST Arabidops…	/
A3SS	AT1G02840	chrChr1	+	628776	629321	628934	629321	628245	628469	129,108,27	0,0,0	74,46,97	10,0,5	307	149	1.55517e-06	1.0,1.0,1.0	0.782,1.0,0.904	0.105	F and L	RNA-binding (RRM/RBD/RNP motifs) family protein	SR34/SR1 is a plant homologue of the human general/alternative splicing factor SF2/ASF. Barta et al (2010) have proposed a nomenclature for Serine/Arginine-Rich Protein Splicing Factors (SR proteins): Plant Cell. 2010, 22:2926.	SR1; FUNCTIONS IN: RNA binding, nucleotide binding, nucleic acid binding; LOCATED IN: interchromatin granule, nuclear speck, nucleus; EXPRESSED IN: 25 plant structures; EXPRESSED DURING: 15 growth stages; CONTAINS InterPro DOMAIN/s: RNA recognition motif, RNP-1 (InterPro:IPR000504), Nucleotide-binding, alpha-beta plait (InterPro:IPR012677); BEST Arabidopsis thaliana protein match is: RNA-binding …	/
ES	AT1G02840	chrChr1	+	628776	628856	628245	628469	628934	629321	131,107,18	0,0,0	107,53,142	10,0,5	229	149	3.62984e-05	1.0,1.0,1.0	0.874,1.0,0.949	0.059	F and L	RNA-binding (RRM/RBD/RNP motifs) family protein	SR34/SR1 is a plant homologue of the human general/alternative splicing factor SF2/ASF. Barta et al (2010) have proposed a nomenclature for Serine/Arginine-Rich Protein Splicing Factors (SR proteins): Plant Cell. 2010, 22:2926.	SR1; FUNCTIONS IN: RNA binding, nucleotide binding, nucleic acid binding; LOCATED IN: interchromatin granule, nuclear speck, nucleus; EXPRESSED IN: 25 plant structures; EXPRESSED DURING: 15 growth stages; CONTAINS InterPro DOMAIN/s: RNA recognition motif, RNP-1 (InterPro:IPR000504), Nucleotide-binding, alpha-beta plait (InterPro:IPR012677); BEST Arabidopsis thaliana protein match is: RNA-binding …	/
A3SS	AT1G02840	chrChr1	+	628776	629321	629287	629321	628245	628469	303293289	469297126	314425325	509555594	660	149	0.00274424	0.127,0.182,0.341	0.122,0.147,0.11	0.09	F and L	RNA-binding (RRM/RBD/RNP motifs) family protein	SR34/SR1 is a plant homologue of the human general/alternative splicing factor SF2/ASF. Barta et al (2010) have proposed a nomenclature for Serine/Arginine-Rich Protein Splicing Factors (SR proteins): Plant Cell. 2010, 22:2926.	SR1; FUNCTIONS IN: RNA binding, nucleotide binding, nucleic acid binding; LOCATED IN: interchromatin granule, nuclear speck, nucleus; EXPRESSED IN: 25 plant structures; EXPRESSED DURING: 15 growth stages; CONTAINS InterPro DOMAIN/s: RNA recognition motif, RNP-1 (InterPro:IPR000504), Nucleotide-binding, alpha-beta plait (InterPro:IPR012677); BEST Arabidopsis thaliana protein match is: RNA-binding …	/
ASI	AT1G02840	chrChr1	+	628776	629321	628776	628856	628934	629321	25,40,20	89,86,7	13,10,14	79,22,106	227	149	0.00708983	0.156,0.234,0.652	0.097,0.23,0.08	0.212	F and L	RNA-binding (RRM/RBD/RNP motifs) family protein	SR34/SR1 is a plant homologue of the human general/alternative splicing factor SF2/ASF. Barta et al (2010) have proposed a nomenclature for Serine/Arginine-Rich Protein Splicing Factors (SR proteins): Plant Cell. 2010, 22:2926.	SR1; FUNCTIONS IN: RNA binding, nucleotide binding, nucleic acid binding; LOCATED IN: interchromatin granule, nuclear speck, nucleus; EXPRESSED IN: 25 plant structures; EXPRESSED DURING: 15 growth stages; CONTAINS InterPro DOMAIN/s: RNA recognition motif, RNP-1 (InterPro:IPR000504), Nucleotide-binding, alpha-beta plait (InterPro:IPR012677); BEST Arabidopsis thaliana protein match is: RNA-binding …	/
ES	AT1G02840	chrChr1	+	628776	628856	628245	628469	629287	629321	44,21,11	469297126	28,31,36	509555594	229	149	0.0394646	0.058,0.044,0.054	0.035,0.035,0.038	0.016	F and L	RNA-binding (RRM/RBD/RNP motifs) family protein	SR34/SR1 is a plant homologue of the human general/alternative splicing factor SF2/ASF. Barta et al (2010) have proposed a nomenclature for Serine/Arginine-Rich Protein Splicing Factors (SR proteins): Plant Cell. 2010, 22:2926.	SR1; FUNCTIONS IN: RNA binding, nucleotide binding, nucleic acid binding; LOCATED IN: interchromatin granule, nuclear speck, nucleus; EXPRESSED IN: 25 plant structures; EXPRESSED DURING: 15 growth stages; CONTAINS InterPro DOMAIN/s: RNA recognition motif, RNP-1 (InterPro:IPR000504), Nucleotide-binding, alpha-beta plait (InterPro:IPR012677); BEST Arabidopsis thaliana protein match is: RNA-binding …	/
ASI	AT1G02880	chrChr1	-	643876	644256	643876	643949	644159	644256	0,0,7	12,24,7	18,27,9	29,19,43	359	149	0.00247731	0.0,0.0,0.293	0.205,0.371,0.08	-0.121	F and L	thiamin pyrophosphokinase1	Encodes a thiamine pyrophosphokinase capable of producing thiamine pyrophosphate from free thiamine.	thiamin pyrophosphokinase1 (TPK1); FUNCTIONS IN: thiamin diphosphokinase activity; INVOLVED IN: thiamin metabolic process; LOCATED IN: cytosol; EXPRESSED IN: 6 plant structures; CONTAINS InterPro DOMAIN/s: Thiamin pyrophosphokinase, vitamin B1-binding domain (InterPro:IPR007373), Thiamin pyrophosphokinase, eukaryotic (InterPro:IPR016966), Thiamin pyrophosphokinase (InterPro:IPR006282), Thiamin py…	AtTPK1-KO/The AtTPK1-KO single mutant does not have any obvious aberrant phenotypes, but, the AtTPK1-KO /AtTPK2-KO double mutant demonstrates that these enzymes are required to produce thiamine pyrophosphate from thiamine./17611796|AtTPK1/2-KO/These double knock-out mutants are thiamine auxotrophs that have a seedling lethal phenotype unless they are supplied with exogenous thiamine pyrophosphate…
ASI	AT1G02960	chrChr1	-	667150	667641	667150	667464	667540	667641	38,4,6	50,37,41	34,14,59	43,35,29	225	149	0.0058869	0.335,0.067,0.088	0.344,0.209,0.574	-0.212	F_S	/	/	unknown protein; BEST Arabidopsis thaliana protein match is: unknown protein (TAIR:AT1G02965.1); Has 100 Blast hits to 99 proteins in 48 species: Archae - 0; Bacteria - 4; Metazoa - 26; Fungi - 13; Plants - 29; Viruses - 0; Other Eukaryotes - 28 (source: NCBI BLink).	/
A5SS	AT1G03160	chrChr1	+	764698	764866	764698	764831	765024	765255	13,8,44	0,0,0	86,107,66	9,0,5	184	149	0.00063699	1.0,1.0,1.0	0.886,1.0,0.914	0.067	F and L	FZO-like	A new plant-specific member of the dynamin superfamily; defines a new protein class within the dynamin superfamily of membrane remodeling GTPases that regulates organization of the thylakoid network in plants. Targeted to chloroplasts and associated with thylakoid and envelope membranes as punctate structures. Knockout mutants have abnormalities in chloroplast and thylakoid morphology, including …	FZO-like (FZL); FUNCTIONS IN: thiamin-phosphate diphosphorylase activity, GTP binding; INVOLVED IN: vegetative to reproductive phase transition of meristem, thylakoid membrane organization; LOCATED IN: chloroplast membrane, chloroplast; EXPRESSED IN: 23 plant structures; EXPRESSED DURING: 13 growth stages; CONTAINS InterPro DOMAIN/s: Thiamine monophosphate synthase (InterPro:IPR003733), GTP-bindi…	SALK_009051/Similar to SALK_033745 line/16617119|SALK_033745/The leaves were visibly pale, and flowering was delayed by 5-7 days compared with the wild type plants. Mature mesophyll cells in mutant leaves contained fewer, larger chloroplasts than in wild type, and these were heterogeneous in size. This phenotype was more pronounced in older than in younger leaves. Mesophyll cell chloroplasts in w…
A5SS	AT1G03160	chrChr1	+	764698	764931	764698	764866	765024	765255	0,0,0	13,8,44	1,0,9	69,78,45	214	149	0.0389598	0.0,0.0,0.0	0.01,0.0,0.122	-0.044	F and L	FZO-like	A new plant-specific member of the dynamin superfamily; defines a new protein class within the dynamin superfamily of membrane remodeling GTPases that regulates organization of the thylakoid network in plants. Targeted to chloroplasts and associated with thylakoid and envelope membranes as punctate structures. Knockout mutants have abnormalities in chloroplast and thylakoid morphology, including …	FZO-like (FZL); FUNCTIONS IN: thiamin-phosphate diphosphorylase activity, GTP binding; INVOLVED IN: vegetative to reproductive phase transition of meristem, thylakoid membrane organization; LOCATED IN: chloroplast membrane, chloroplast; EXPRESSED IN: 23 plant structures; EXPRESSED DURING: 13 growth stages; CONTAINS InterPro DOMAIN/s: Thiamine monophosphate synthase (InterPro:IPR003733), GTP-bindi…	SALK_009051/Similar to SALK_033745 line/16617119|SALK_033745/The leaves were visibly pale, and flowering was delayed by 5-7 days compared with the wild type plants. Mature mesophyll cells in mutant leaves contained fewer, larger chloroplasts than in wild type, and these were heterogeneous in size. This phenotype was more pronounced in older than in younger leaves. Mesophyll cell chloroplasts in w…
ASI	AT1G03210	chrChr1	+	783317	783842	783317	783596	783680	783842	29,13,10	48,83,24	10,5,16	40,61,76	233	149	0.0192723	0.279,0.091,0.21	0.138,0.05,0.119	0.091	F_S	Phenazine biosynthesis PhzC/PhzF protein	/	Phenazine biosynthesis PhzC/PhzF protein; FUNCTIONS IN: catalytic activity; INVOLVED IN: biosynthetic process; LOCATED IN: endomembrane system; EXPRESSED IN: 24 plant structures; EXPRESSED DURING: 15 growth stages; CONTAINS InterPro DOMAIN/s: Phenazine biosynthesis PhzC/PhzF protein (InterPro:IPR003719); BEST Arabidopsis thaliana protein match is: Phenazine biosynthesis PhzC/PhzF protein (TAIR:AT…	/
ASI	AT1G03290	chrChr1	+	808531	809214	808531	808822	808978	809214	36,55,45	0,0,15	159,28,148	3,0,4	305	149	0.0424957	1.0,1.0,0.594	0.963,1.0,0.948	-0.106	F_S	/	/	unknown protein; BEST Arabidopsis thaliana protein match is: unknown protein (TAIR:AT4G02880.2); Has 13587 Blast hits to 10183 proteins in 1114 species: Archae - 257; Bacteria - 2402; Metazoa - 5637; Fungi - 960; Plants - 675; Viruses - 54; Other Eukaryotes - 3602 (source: NCBI BLink).	/
ASI	AT1G03370	chrChr1	+	833693	834419	833693	833956	834253	834419	8,11,15	0,8,19	2,0,0	37,21,15	446	149	7.42582e-08	1.0,0.315,0.209	0.018,0.0,0.0	0.502	F_S	C2 calcium/lipid-binding and GRAM domain containing protein	/	C2 calcium/lipid-binding and GRAM domain containing protein; CONTAINS InterPro DOMAIN/s: C2 membrane targeting protein (InterPro:IPR018029), C2 calcium/lipid-binding domain, CaLB (InterPro:IPR008973), GRAM (InterPro:IPR004182), C2 region (InterPro:IPR020477), C2 calcium-dependent membrane targeting (InterPro:IPR000008); BEST Arabidopsis thaliana protein match is: C2 calcium/lipid-binding and GRAM…	/
ASI	AT1G03430	chrChr1	+	848997	849621	848997	849070	849178	849621	48,0,23	52,32,95	12,1,3	36,31,54	257	149	0.0335435	0.349,0.0,0.123	0.162,0.018,0.031	0.087	F_S	histidine-containing phosphotransfer factor 5	Encodes AHP5, one of the six Arabidopsis thaliana histidine phosphotransfer proteins (AHPs). AHPs function as redundant positive regulators of cytokinin signaling. Members of the AHP gene family include: AT3G21510 (AHP1), AT3G29350 (AHP2), AT5G39340 (AHP3), AT3G16360 (AHP4), AT1G03430 (AHP5) and AT1G80100 (AHP6).	histidine-containing phosphotransfer factor 5 (AHP5); CONTAINS InterPro DOMAIN/s: Signal transduction histidine kinase, phosphotransfer (Hpt) domain (InterPro:IPR008207); BEST Arabidopsis thaliana protein match is: histidine-containing phosphotransmitter 2 (TAIR:AT3G29350.1); Has 311 Blast hits to 310 proteins in 49 species: Archae - 2; Bacteria - 33; Metazoa - 0; Fungi - 8; Plants - 266; Viruses…	CS3000/Constructed transgenic plants contain the AHP5 protein in higher amounts than in wt plants; morphological phenotype similar to wt./|CS860147/Inhibition of root elongation is similar to the wild type plants in the presence of various levels of exogenous cytokinin; root elongation in seedlings is inhibited by increasing concentrations of the cytokinin benzyl adenine (BA) in the growth media,…
ASI	AT1G03860	chrChr1	-	980777	981160	980777	980894	980986	981160	47,0,0	104,43,33	3,0,2	216,40,131	241	149	3.32571e-08	0.218,0.0,0.0	0.009,0.0,0.009	0.067	F and L	prohibitin 2	prohibitin 2	prohibitin 2 (PHB2); INVOLVED IN: biological_process unknown; LOCATED IN: in 8 components; EXPRESSED IN: 30 plant structures; EXPRESSED DURING: 14 growth stages; CONTAINS InterPro DOMAIN/s: Prohibitin (InterPro:IPR000163), Band 7 protein (InterPro:IPR001107); BEST Arabidopsis thaliana protein match is: prohibitin 7 (TAIR:AT5G44140.1); Has 3974 Blast hits to 3972 proteins in 1182 species: Archae -…	/
ASI	AT1G04160	chrChr1	+	1095517	1095721	1095517	1095574	1095664	1095721	23,0,45	16,18,17	6,0,11	36,43,57	239	149	0.00248711	0.473,0.0,0.623	0.094,0.0,0.107	0.298	F_S	myosin XI B	Encodes a member of the type XI myosin protein family involved in root hair elongation.	myosin XI B (XIB); FUNCTIONS IN: motor activity; INVOLVED IN: root hair elongation, actin filament-based movement; LOCATED IN: myosin complex; EXPRESSED IN: 20 plant structures; EXPRESSED DURING: 10 growth stages; CONTAINS InterPro DOMAIN/s: Dil domain (InterPro:IPR018444), Dilute (InterPro:IPR002710), Myosin, N-terminal, SH3-like (InterPro:IPR004009), Myosin head, motor domain (InterPro:IPR00160…	CS859930/There are no obvious defects in the aerial tissues, roots, or root hairs of xi-b mutant plants grown under normal conditions. There are also no obvious defects in organelle trafficking. Double mutant analysis reveals a role for xi-b in root hair elongation (see xi-2/xi-b)./18178669|SALK_113062C/There are no obvious defects in the aerial tissues, roots, or root hairs of xi-b mutant plants…
ASI	AT1G04280	chrChr1	-	1146140	1147091	1146140	1146374	1146522	1147091	72,0,1	0,2,4	3,0,0	14,3,19	297	149	0.00158698	1.0,0.0,0.111	0.097,0.0,0.0	0.338	F_S	P-loop containing nucleoside triphosphate hydrolases superfamily protein	/	P-loop containing nucleoside triphosphate hydrolases superfamily protein; FUNCTIONS IN: ATP binding; INVOLVED IN: cell killing; LOCATED IN: membrane; EXPRESSED IN: leaf; CONTAINS InterPro DOMAIN/s: Zeta toxin (InterPro:IPR010488); BEST Arabidopsis thaliana protein match is: P-loop containing nucleoside triphosphate hydrolases superfamily protein (TAIR:AT1G06750.2); Has 195 Blast hits to 194 prote…	/
ES	AT1G04830	chrChr1	-	1360224	1360353	1359719	1359899	1360437	1360536	17,60,59	0,37,0	81,73,74	0,0,0	278	149	0.000293599	1.0,0.465,1.0	1.0,1.0,1.0	-0.178	F and L	Ypt/Rab-GAP domain of gyp1p superfamily protein	/	Ypt/Rab-GAP domain of gyp1p superfamily protein; FUNCTIONS IN: RAB GTPase activator activity; INVOLVED IN: regulation of Rab GTPase activity; LOCATED IN: intracellular; EXPRESSED IN: 24 plant structures; EXPRESSED DURING: 15 growth stages; CONTAINS InterPro DOMAIN/s: RabGAP/TBC (InterPro:IPR000195); BEST Arabidopsis thaliana protein match is: Ypt/Rab-GAP domain of gyp1p superfamily protein (TAIR:…	/
ASI	AT1G04945	chrChr1	+	1402066	1403103	1402066	1402520	1402622	1403103	79,63,54	0,1,8	49,79,29	3,15,8	251	149	0.00173658	1.0,0.974,0.8	0.907,0.758,0.683	0.142	F and L	HIT-type Zinc finger family protein	/	HIT-type Zinc finger family protein; FUNCTIONS IN: molecular_function unknown; INVOLVED IN: biological_process unknown; LOCATED IN: integral to membrane; EXPRESSED IN: 14 plant structures; EXPRESSED DURING: 6 growth stages; CONTAINS InterPro DOMAIN/s: Uncharacterised conserved protein ycf60 (InterPro:IPR019109), Zinc finger, HIT-type (InterPro:IPR007529); BEST Arabidopsis thaliana protein match i…	cia5-2 tic20-I/Albino phenotype even in the youngest part of the seedling, which often accumulates anthocyanins./16891400|cia5-2 tic20-I/Seedlings grown in artificial media supplemented with sucrose are able to produce a few irregularly shaped leaves, followed by an arrest in growth. The timing of growth arrest varies from one seedling to the next leading to a variety of sizes and morphologies./1…
ES	AT1G04960	chrChr1	-	1408457	1408514	1407771	1408200	1408616	1408694	0,41,41	5,0,0	138,83,54	0,0,0	206	149	0.0296708	0.0,1.0,1.0	1.0,1.0,1.0	-0.333	F_S	Protein of unknown function (DUF1664)	/	Protein of unknown function (DUF1664); FUNCTIONS IN: molecular_function unknown; INVOLVED IN: biological_process unknown; LOCATED IN: endomembrane system; EXPRESSED IN: 22 plant structures; EXPRESSED DURING: 13 growth stages; CONTAINS InterPro DOMAIN/s: Protein of unknown function DUF1664 (InterPro:IPR012458); BEST Arabidopsis thaliana protein match is: Protein of unknown function (DUF1664) (TAIR…	/
A5SS	AT1G04985	chrChr1	-	1417325	1418046	1417973	1418046	1416868	1416978	52,18,57	0,0,0	146,51,110	12,13,2	797	149	1.41392e-07	1.0,1.0,1.0	0.695,0.423,0.911	0.324	F and L	/	/	unknown protein; Has 37 Blast hits to 37 proteins in 11 species: Archae - 0; Bacteria - 0; Metazoa - 0; Fungi - 0; Plants - 37; Viruses - 0; Other Eukaryotes - 0 (source: NCBI BLink).	/
ES	AT1G04985	chrChr1	-	1417325	1417390	1416868	1416978	1417973	1418046	54,12,77	0,0,0	185,71,112	12,13,2	214	149	1.84283e-06	1.0,1.0,1.0	0.915,0.792,0.975	0.106	F and L	/	/	unknown protein; Has 37 Blast hits to 37 proteins in 11 species: Archae - 0; Bacteria - 0; Metazoa - 0; Fungi - 0; Plants - 37; Viruses - 0; Other Eukaryotes - 0 (source: NCBI BLink).	/
ASI	AT1G04990	chrChr1	-	1420447	1420881	1420447	1420564	1420824	1420881	0,4,1	83,27,13	23,2,15	73,54,47	409	149	2.80648e-06	0.0,0.051,0.027	0.103,0.013,0.104	-0.047	F and L	Zinc finger C-x8-C-x5-C-x3-H type family protein	/	Zinc finger C-x8-C-x5-C-x3-H type family protein; FUNCTIONS IN: zinc ion binding, nucleic acid binding; INVOLVED IN: biological_process unknown; LOCATED IN: cellular_component unknown; EXPRESSED IN: 24 plant structures; EXPRESSED DURING: 15 growth stages; CONTAINS InterPro DOMAIN/s: Zinc finger, CCCH-type (InterPro:IPR000571); BEST Arabidopsis thaliana protein match is: zinc finger nuclease 2 (TA…	/
ASI	AT1G05470	chrChr1	-	1607870	1608780	1607870	1607942	1608522	1608780	0,22,18	5,50,37	2,10,9	39,29,29	729	149	0.0226442	0.0,0.083,0.09	0.01,0.066,0.06	0.012	F_S	DNAse I-like superfamily protein	Encodes an inositol polyphosphate 5' phosphatase (5PTase) that is required for the proper recruitment of cells into developing vascular tissue in leaves and cotyledons. It is most similar to Type I 5PTases that are known to cleave a phosphate from IP3 or IP4. cvp2 mutants have elevated levels of IP3 and are hypersensitive to ABA in seed germination assays.	COTYLEDON VASCULAR PATTERN 2 (CVP2); FUNCTIONS IN: hydrolase activity, inositol trisphosphate phosphatase activity; INVOLVED IN: in 8 processes; LOCATED IN: cellular_component unknown; EXPRESSED IN: 22 plant structures; EXPRESSED DURING: 8 growth stages; CONTAINS InterPro DOMAIN/s: Inositol polyphosphate related phosphatase (InterPro:IPR000300), Endonuclease/exonuclease/phosphatase (InterPro:IPR0…	CS69207/Aberrant vascular patterning phenotype, including failure of vascular bundles to form closed loops in the cotyledons and in foliar leaves. This phenotype does not appear to compromise photosynthetic competency based on the wildtype appearance of the cvp mutants. Hypersensitivity to abscisic acid./|cvp2-1/cvp2-1 mutants have defective foliar vascular patterning due to a reduced recruitment…
ASI	AT1G05540	chrChr1	+	1639586	1640879	1639586	1640314	1640385	1640879	4,39,25	119,45,103	32,29,26	90,38,61	220	149	0.041256	0.022,0.37,0.141	0.194,0.341,0.224	-0.075	F_S	Protein of unknown function (DUF295)	/	Protein of unknown function (DUF295); FUNCTIONS IN: molecular_function unknown; INVOLVED IN: biological_process unknown; LOCATED IN: mitochondrion; EXPRESSED IN: 21 plant structures; EXPRESSED DURING: 13 growth stages; CONTAINS InterPro DOMAIN/s: Protein of unknown function DUF295 (InterPro:IPR005174); BEST Arabidopsis thaliana protein match is: Protein of unknown function (DUF295) (TAIR:AT1G3016…	/
A5SS	AT1G05710	chrChr1	+	1714860	1715842	1714860	1715384	1716211	1716308	3,0,0	0,2,31	6,0,17	4,3,2	607	149	0.0495859	1.0,0.0,0.0	0.269,0.0,0.676	0.018	F and L	basic helix-loop-helix (bHLH) DNA-binding superfamily protein	/	basic helix-loop-helix (bHLH) DNA-binding superfamily protein; FUNCTIONS IN: sequence-specific DNA binding transcription factor activity; INVOLVED IN: response to ethylene stimulus, regulation of transcription; LOCATED IN: nucleus; EXPRESSED IN: 22 plant structures; EXPRESSED DURING: 13 growth stages; CONTAINS InterPro DOMAIN/s: Helix-loop-helix DNA-binding domain (InterPro:IPR001092), Helix-loop…	/
ASI	AT1G05750	chrChr1	+	1721508	1724734	1721508	1723343	1723856	1724734	36,3,43	0,0,3	16,17,33	2,0,4	662	149	0.0174738	1.0,1.0,0.763	0.643,1.0,0.65	0.157	F_S	Tetratricopeptide repeat (TPR)-like superfamily protein	Encodes a pentatricopeptide repeat protein required for editing of rpoA and clpP chloroplast transcripts.	pigment defective 247 (PDE247); CONTAINS InterPro DOMAIN/s: Pentatricopeptide repeat (InterPro:IPR002885); BEST Arabidopsis thaliana protein match is: mitochondrial editing factor 21 (TAIR:AT2G20540.1); Has 41993 Blast hits to 13871 proteins in 254 species: Archae - 1; Bacteria - 18; Metazoa - 75; Fungi - 77; Plants - 41230; Viruses - 0; Other Eukaryotes - 592 (source: NCBI BLink).	CS16065/pigment defective embryo/
ASI	AT1G05785	chrChr1	+	1732013	1732657	1732013	1732089	1732373	1732657	5,1,46	67,39,51	2,2,0	33,52,43	433	149	2.00693e-06	0.025,0.009,0.237	0.02,0.013,0.0	0.079	F and L	Got1/Sft2-like vescicle transport protein family	/	Got1/Sft2-like vescicle transport protein family; FUNCTIONS IN: molecular_function unknown; INVOLVED IN: vesicle-mediated transport; LOCATED IN: cellular_component unknown; CONTAINS InterPro DOMAIN/s: Vesicle transport protein, Got1/SFT2-like (InterPro:IPR007305); BEST Arabidopsis thaliana protein match is: Got1/Sft2-like vescicle transport protein family (TAIR:AT5G01430.2); Has 450 Blast hits to…	/
ASI	AT1G05860	chrChr1	+	1770084	1771286	1770084	1770403	1770883	1771286	1,6,29	34,19,23	49,9,46	26,21,16	629	149	0.000950509	0.007,0.07,0.23	0.309,0.092,0.405	-0.166	F and L	/	/	unknown protein; FUNCTIONS IN: molecular_function unknown; INVOLVED IN: biological_process unknown; LOCATED IN: chloroplast; EXPRESSED IN: 20 plant structures; EXPRESSED DURING: 11 growth stages; BEST Arabidopsis thaliana protein match is: unknown protein (TAIR:AT2G31600.1); Has 101 Blast hits to 100 proteins in 32 species: Archae - 0; Bacteria - 0; Metazoa - 28; Fungi - 2; Plants - 66; Viruses -…	/
ASI	AT1G05870	chrChr1	-	1771386	1771954	1771386	1771757	1771891	1771954	71,9,71	0,0,2	40,35,16	9,1,3	283	149	9.74671e-06	1.0,1.0,0.949	0.701,0.949,0.737	0.187	F and L	Protein of unknown function (DUF1685)	/	Protein of unknown function (DUF1685); FUNCTIONS IN: molecular_function unknown; INVOLVED IN: N-terminal protein myristoylation; LOCATED IN: cellular_component unknown; CONTAINS InterPro DOMAIN/s: Protein of unknown function DUF1685 (InterPro:IPR012881); BEST Arabidopsis thaliana protein match is: Protein of unknown function (DUF1685) (TAIR:AT2G31560.2); Has 270 Blast hits to 270 proteins in 15 s…	/
A3SS	AT1G05870	chrChr1	-	1771386	1771814	1771386	1771757	1771891	1771954	66,16,83	0,0,2	49,36,24	9,1,3	206	149	2.04211e-05	1.0,1.0,0.968	0.797,0.963,0.853	0.118	F and L	Protein of unknown function (DUF1685)	/	Protein of unknown function (DUF1685); FUNCTIONS IN: molecular_function unknown; INVOLVED IN: N-terminal protein myristoylation; LOCATED IN: cellular_component unknown; CONTAINS InterPro DOMAIN/s: Protein of unknown function DUF1685 (InterPro:IPR012881); BEST Arabidopsis thaliana protein match is: Protein of unknown function (DUF1685) (TAIR:AT2G31560.2); Has 270 Blast hits to 270 proteins in 15 s…	/
ASI	AT1G05870	chrChr1	-	1771384	1772533	1771384	1772141	1772308	1772533	133114102	1,60,31	63,59,51	50,20,38	316	149	0.00580155	0.984,0.473,0.608	0.373,0.582,0.388	0.241	F and L	Protein of unknown function (DUF1685)	/	Protein of unknown function (DUF1685); FUNCTIONS IN: molecular_function unknown; INVOLVED IN: N-terminal protein myristoylation; LOCATED IN: cellular_component unknown; CONTAINS InterPro DOMAIN/s: Protein of unknown function DUF1685 (InterPro:IPR012881); BEST Arabidopsis thaliana protein match is: Protein of unknown function (DUF1685) (TAIR:AT2G31560.2); Has 270 Blast hits to 270 proteins in 15 s…	/
ASI	AT1G05870	chrChr1	-	1771384	1772141	1771384	1771954	1772096	1772141	0,8,10	10,52,24	4,0,6	64,12,33	291	149	0.0436678	0.0,0.073,0.176	0.031,0.0,0.085	0.044	F and L	Protein of unknown function (DUF1685)	/	Protein of unknown function (DUF1685); FUNCTIONS IN: molecular_function unknown; INVOLVED IN: N-terminal protein myristoylation; LOCATED IN: cellular_component unknown; CONTAINS InterPro DOMAIN/s: Protein of unknown function DUF1685 (InterPro:IPR012881); BEST Arabidopsis thaliana protein match is: Protein of unknown function (DUF1685) (TAIR:AT2G31560.2); Has 270 Blast hits to 270 proteins in 15 s…	/
ASI	AT1G05950	chrChr1	-	1804815	1805106	1804815	1804882	1804962	1805106	1,0,0	35,12,3	12,11,2	21,11,4	229	149	4.70807e-10	0.018,0.0,0.0	0.271,0.394,0.245	-0.297	F_S	/	/	unknown protein; Has 50 Blast hits to 45 proteins in 14 species: Archae - 5; Bacteria - 0; Metazoa - 4; Fungi - 0; Plants - 34; Viruses - 0; Other Eukaryotes - 7 (source: NCBI BLink).	/
ASI	AT1G05950	chrChr1	-	1804400	1805106	1804400	1804882	1804951	1805106	1,0,0	5,25,30	11,11,0	36,23,42	218	149	9.51668e-06	0.12,0.0,0.0	0.173,0.246,0.0	-0.1	F_S	/	/	unknown protein; Has 50 Blast hits to 45 proteins in 14 species: Archae - 5; Bacteria - 0; Metazoa - 4; Fungi - 0; Plants - 34; Viruses - 0; Other Eukaryotes - 7 (source: NCBI BLink).	/
ASI	AT1G06080	chrChr1	+	1844845	1845208	1844845	1844986	1845101	1845208	0,2,0	140,98,132	3,9,5	104133101	264	149	0.00879594	0.0,0.011,0.0	0.016,0.037,0.027	-0.023	F_S	delta 9 desaturase 1	Encodes a protein homologous to delta 9 acyl-lipid desaturases of cyanobacteria and acyl-CoA desaturases of yeast and mammals. expression down-regulated by cold temperature. It is involved in the desaturation of VLCFAs to make monounsaturated VLCFAs.	delta 9 desaturase 1 (ADS1); FUNCTIONS IN: oxidoreductase activity, oxidoreductase activity, acting on paired donors, with oxidation of a pair of donors resulting in the reduction of molecular oxygen to two molecules of water; INVOLVED IN: oxidation reduction, lipid metabolic process; EXPRESSED IN: 17 plant structures; EXPRESSED DURING: 13 growth stages; CONTAINS InterPro DOMAIN/s: Fatty acid des…	/
ASI	AT1G06110	chrChr1	-	1853404	1853833	1853404	1853511	1853614	1853833	0,26,29	106102101	6,1,12	154135139	252	149	2.55094e-06	0.0,0.131,0.145	0.023,0.004,0.049	0.067	F and L	SKP1/ASK-interacting protein 16	/	SKP1/ASK-interacting protein 16 (SKIP16); CONTAINS InterPro DOMAIN/s: ApaG (InterPro:IPR007474); Has 2063 Blast hits to 2061 proteins in 779 species: Archae - 0; Bacteria - 1378; Metazoa - 194; Fungi - 63; Plants - 89; Viruses - 0; Other Eukaryotes - 339 (source: NCBI BLink).	/
A5SS	AT1G06280	chrChr1	-	1920307	1920949	1920327	1920947	1920101	1920947	0,2,0	19,0,4	22,42,13	15,35,12	163	149	0.00412524	0.0,1.0,0.0	0.573,0.523,0.498	-0.198	F_S	LOB domain-containing protein 2	/	LOB domain-containing protein 2 (LBD2); INVOLVED IN: biological_process unknown; LOCATED IN: chloroplast; CONTAINS InterPro DOMAIN/s: Lateral organ boundaries, LOB (InterPro:IPR004883); BEST Arabidopsis thaliana protein match is: Lateral organ boundaries (LOB) domain family protein (TAIR:AT1G65620.4); Has 899 Blast hits to 894 proteins in 25 species: Archae - 0; Bacteria - 0; Metazoa - 0; Fungi -…	/
ASI	AT1G06620	chrChr1	+	2026433	2027413	2026433	2026755	2026842	2027413	0,0,28	25,12,41	22,55,30	16,9,12	236	149	2.4339e-08	0.0,0.0,0.301	0.465,0.794,0.612	-0.523	F and L	2-oxoglutarate (2OG) and Fe(II)-dependent oxygenase superfamily protein	encodes a protein whose sequence is similar to a 2-oxoglutarate-dependent dioxygenase	2-oxoglutarate (2OG) and Fe(II)-dependent oxygenase superfamily protein; CONTAINS InterPro DOMAIN/s: Oxoglutarate/iron-dependent oxygenase (InterPro:IPR005123); BEST Arabidopsis thaliana protein match is: 2-oxoglutarate (2OG) and Fe(II)-dependent oxygenase superfamily protein (TAIR:AT3G61400.1); Has 8339 Blast hits to 8299 proteins in 1003 species: Archae - 0; Bacteria - 1128; Metazoa - 122; Fung…	/
A5SS	AT1G06630	chrChr1	+	2027605	2027816	2027605	2027805	2028052	2028976	20,2,3	0,0,0	39,0,5	2,2,1	160	149	0.0428957	1.0,1.0,1.0	0.948,0.0,0.823	0.41	F and L	F-box/RNI-like superfamily protein	/	F-box/RNI-like superfamily protein; CONTAINS InterPro DOMAIN/s: F-box domain, cyclin-like (InterPro:IPR001810), F-box domain, Skp2-like (InterPro:IPR022364); BEST Arabidopsis thaliana protein match is: F-box family protein (TAIR:AT3G60040.1); Has 1823 Blast hits to 1784 proteins in 27 species: Archae - 2; Bacteria - 0; Metazoa - 0; Fungi - 0; Plants - 1819; Viruses - 0; Other Eukaryotes - 2 (sour…	/
A5SS	AT1G06710	chrChr1	-	2056632	2057043	2056851	2057043	2056233	2056329	1,2,0	0,2,6	4,4,12	3,0,0	368	149	0.000227351	1.0,0.288,0.0	0.351,1.0,1.0	-0.354	F_S	Tetratricopeptide repeat (TPR)-like superfamily protein	/	Tetratricopeptide repeat (TPR)-like superfamily protein; LOCATED IN: mitochondrion; EXPRESSED IN: 12 plant structures; EXPRESSED DURING: 7 growth stages; CONTAINS InterPro DOMAIN/s: Pentatricopeptide repeat (InterPro:IPR002885); BEST Arabidopsis thaliana protein match is: Tetratricopeptide repeat (TPR)-like superfamily protein (TAIR:AT3G06920.1); Has 67223 Blast hits to 14860 proteins in 308 spec…	/
ASI	AT1G06710	chrChr1	-	2056233	2057043	2056233	2056329	2056851	2057043	3,12,0	0,2,6	19,44,26	3,0,0	671	149	0.00100365	1.0,0.571,0.0	0.584,1.0,1.0	-0.338	F_S	Tetratricopeptide repeat (TPR)-like superfamily protein	/	Tetratricopeptide repeat (TPR)-like superfamily protein; LOCATED IN: mitochondrion; EXPRESSED IN: 12 plant structures; EXPRESSED DURING: 7 growth stages; CONTAINS InterPro DOMAIN/s: Pentatricopeptide repeat (InterPro:IPR002885); BEST Arabidopsis thaliana protein match is: Tetratricopeptide repeat (TPR)-like superfamily protein (TAIR:AT3G06920.1); Has 67223 Blast hits to 14860 proteins in 308 spec…	/
A3SS	AT1G06710	chrChr1	-	2056233	2056719	2056233	2056329	2056851	2057043	9,8,0	0,2,6	18,40,8	3,0,0	539	149	0.00258368	1.0,0.525,0.0	0.624,1.0,1.0	-0.366	F_S	Tetratricopeptide repeat (TPR)-like superfamily protein	/	Tetratricopeptide repeat (TPR)-like superfamily protein; LOCATED IN: mitochondrion; EXPRESSED IN: 12 plant structures; EXPRESSED DURING: 7 growth stages; CONTAINS InterPro DOMAIN/s: Pentatricopeptide repeat (InterPro:IPR002885); BEST Arabidopsis thaliana protein match is: Tetratricopeptide repeat (TPR)-like superfamily protein (TAIR:AT3G06920.1); Has 67223 Blast hits to 14860 proteins in 308 spec…	/
A3SS	AT1G06710	chrChr1	-	2056233	2056771	2056233	2056329	2056851	2057043	3,16,3	0,2,6	21,59,18	3,0,0	591	149	0.0043771	1.0,0.669,0.112	0.638,1.0,1.0	-0.286	F_S	Tetratricopeptide repeat (TPR)-like superfamily protein	/	Tetratricopeptide repeat (TPR)-like superfamily protein; LOCATED IN: mitochondrion; EXPRESSED IN: 12 plant structures; EXPRESSED DURING: 7 growth stages; CONTAINS InterPro DOMAIN/s: Pentatricopeptide repeat (InterPro:IPR002885); BEST Arabidopsis thaliana protein match is: Tetratricopeptide repeat (TPR)-like superfamily protein (TAIR:AT3G06920.1); Has 67223 Blast hits to 14860 proteins in 308 spec…	/
A3SS	AT1G06710	chrChr1	-	2056233	2056771	2056233	2056719	2056851	2057043	23,16,3	6,0,0	5,23,11	2,0,0	201	149	0.0417558	0.74,1.0,1.0	0.65,1.0,1.0	0.03	F_S	Tetratricopeptide repeat (TPR)-like superfamily protein	/	Tetratricopeptide repeat (TPR)-like superfamily protein; LOCATED IN: mitochondrion; EXPRESSED IN: 12 plant structures; EXPRESSED DURING: 7 growth stages; CONTAINS InterPro DOMAIN/s: Pentatricopeptide repeat (InterPro:IPR002885); BEST Arabidopsis thaliana protein match is: Tetratricopeptide repeat (TPR)-like superfamily protein (TAIR:AT3G06920.1); Has 67223 Blast hits to 14860 proteins in 308 spec…	/
ASI	AT1G06820	chrChr1	-	2093520	2093906	2093520	2093631	2093792	2093906	0,27,0	75,39,13	2,0,2	64,68,52	310	149	5.21303e-05	0.0,0.25,0.0	0.015,0.0,0.018	0.072	F and L	carotenoid isomerase	Encodes carotenoid isomerase. Catalyzes the isomerization of poly-cis-carotenoids to all-trans-carotenoids. Together with PDS and ZDS, CRTiso is required to complete the synthesis of lycopene from phytoene.	carotenoid isomerase (CRTISO); CONTAINS InterPro DOMAIN/s: Fumarate reductase/succinate dehydrogenase flavoprotein, N-terminal (InterPro:IPR003953), Carotene isomerase (InterPro:IPR014101); BEST Arabidopsis thaliana protein match is: FAD/NAD(P)-binding oxidoreductase family protein (TAIR:AT1G57770.1); Has 6522 Blast hits to 6439 proteins in 939 species: Archae - 207; Bacteria - 2788; Metazoa - 15…	CS68150/Accumulation of acyclic carotene isomers in the etioplast, and reduced lutein in the chloroplast. Delayed greening./
ASI	AT1G06820	chrChr1	-	2092945	2093420	2092945	2093218	2093311	2093420	12,4,45	202,41,50	7,0,3	82,34,72	242	149	0.000619051	0.035,0.057,0.357	0.05,0.0,0.025	0.125	F and L	carotenoid isomerase	Encodes carotenoid isomerase. Catalyzes the isomerization of poly-cis-carotenoids to all-trans-carotenoids. Together with PDS and ZDS, CRTiso is required to complete the synthesis of lycopene from phytoene.	carotenoid isomerase (CRTISO); CONTAINS InterPro DOMAIN/s: Fumarate reductase/succinate dehydrogenase flavoprotein, N-terminal (InterPro:IPR003953), Carotene isomerase (InterPro:IPR014101); BEST Arabidopsis thaliana protein match is: FAD/NAD(P)-binding oxidoreductase family protein (TAIR:AT1G57770.1); Has 6522 Blast hits to 6439 proteins in 939 species: Archae - 207; Bacteria - 2788; Metazoa - 15…	CS68150/Accumulation of acyclic carotene isomers in the etioplast, and reduced lutein in the chloroplast. Delayed greening./
ASI	AT1G06890	chrChr1	-	2111322	2111859	2111322	2111602	2111760	2111859	257,78,143	12,2,1	95,140,72	18,5,10	307	149	0.000253398	0.912,0.95,0.986	0.719,0.931,0.778	0.14	F_S	nodulin MtN21 /EamA-like transporter family protein	Nucleotide/sugar transporter family protein	nodulin MtN21 /EamA-like transporter family protein; CONTAINS InterPro DOMAIN/s: Protein of unknown function DUF250 (InterPro:IPR004853); BEST Arabidopsis thaliana protein match is: Nucleotide/sugar transporter family protein (TAIR:AT2G30460.2); Has 2654 Blast hits to 2649 proteins in 293 species: Archae - 2; Bacteria - 105; Metazoa - 662; Fungi - 435; Plants - 1177; Viruses - 0; Other Eukaryotes…	/
ES	AT1G07170	chrChr1	+	2200329	2200539	2200122	2200219	2200637	2201265	9,5,16	31,11,12	4,0,8	69,32,86	359	149	7.33961e-08	0.108,0.159,0.356	0.023,0.0,0.037	0.188	F_S	PHF5-like protein	Similar to human splicing factor 3b, 14 kda subunit, SF3b14b.	PHF5-like protein; CONTAINS InterPro DOMAIN/s: PHF5-like (InterPro:IPR005345); BEST Arabidopsis thaliana protein match is: PHF5-like protein (TAIR:AT2G30000.1); Has 420 Blast hits to 420 proteins in 206 species: Archae - 0; Bacteria - 0; Metazoa - 129; Fungi - 128; Plants - 86; Viruses - 0; Other Eukaryotes - 77 (source: NCBI BLink).	/
ES	AT1G07170	chrChr1	+	2200462	2200539	2200173	2200219	2200637	2201049	9,0,16	31,11,12	5,0,8	69,32,86	226	149	0.00144441	0.161,0.0,0.468	0.046,0.0,0.058	0.175	F_S	PHF5-like protein	Similar to human splicing factor 3b, 14 kda subunit, SF3b14b.	PHF5-like protein; CONTAINS InterPro DOMAIN/s: PHF5-like (InterPro:IPR005345); BEST Arabidopsis thaliana protein match is: PHF5-like protein (TAIR:AT2G30000.1); Has 420 Blast hits to 420 proteins in 206 species: Archae - 0; Bacteria - 0; Metazoa - 129; Fungi - 128; Plants - 86; Viruses - 0; Other Eukaryotes - 77 (source: NCBI BLink).	/
A3SS	AT1G07280	chrChr1	+	2240025	2241173	2240738	2241173	2238394	2239910	13,27,4	75,29,73	8,0,7	96,55,73	862	149	1.32788e-05	0.029,0.139,0.009	0.014,0.0,0.016	0.049	F_S	Tetratricopeptide repeat (TPR)-like superfamily protein	/	Tetratricopeptide repeat (TPR)-like superfamily protein; FUNCTIONS IN: binding; INVOLVED IN: biological_process unknown; LOCATED IN: chloroplast; EXPRESSED IN: 21 plant structures; EXPRESSED DURING: 13 growth stages; CONTAINS InterPro DOMAIN/s: Tetratricopeptide-like helical (InterPro:IPR011990), Tetratricopeptide repeat-containing (InterPro:IPR013026); BEST Arabidopsis thaliana protein match is:…	/
ASI	AT1G07350	chrChr1	-	2258538	2258845	2258538	2258602	2258749	2258845	14,10,11	2,2,4	25,82,44	35,76,40	296	149	0.000145476	0.779,0.716,0.581	0.264,0.352,0.356	0.368	F and L	RNA-binding (RRM/RBD/RNP motifs) family protein	Encodes a serine/arginine rich-like protein, SR45a. Involved in the regulation of stress-responsive alternative splicing.	RNA-binding (RRM/RBD/RNP motifs) family protein; FUNCTIONS IN: RNA binding, nucleotide binding, nucleic acid binding; INVOLVED IN: RNA splicing; EXPRESSED IN: 26 plant structures; EXPRESSED DURING: 15 growth stages; CONTAINS InterPro DOMAIN/s: RNA recognition motif, RNP-1 (InterPro:IPR000504), Nucleotide-binding, alpha-beta plait (InterPro:IPR012677); BEST Arabidopsis thaliana protein match is: R…	/
ASI	AT1G07420	chrChr1	+	2278586	2279117	2278586	2278724	2278971	2279117	0,0,0	13,14,5	9,0,5	55,11,31	396	149	0.00184824	0.0,0.0,0.0	0.058,0.0,0.057	-0.038	F_S	sterol 4-alpha-methyl-oxidase 2-1	Arabidopsis thaliana sterol 4-alpha-methyl-oxidase mRNA	sterol 4-alpha-methyl-oxidase 2-1 (SMO2-1); FUNCTIONS IN: C-4 methylsterol oxidase activity, 4-alpha-methyl-delta7-sterol-4alpha-methyl oxidase activity; INVOLVED IN: oxidation reduction, fatty acid biosynthetic process; LOCATED IN: chloroplast envelope; EXPRESSED IN: 23 plant structures; EXPRESSED DURING: 13 growth stages; CONTAINS InterPro DOMAIN/s: Fatty acid hydroxylase (InterPro:IPR006694); …	/
ES	AT1G07470	chrChr1	+	2292658	2292717	2292539	2292585	2292895	2293006	20,2,4	0,10,0	101,89,93	0,2,0	208	149	0.0133571	1.0,0.125,1.0	1.0,0.97,1.0	-0.282	F and L	Transcription factor IIA, alpha/beta subunit	/	Transcription factor IIA, alpha/beta subunit; FUNCTIONS IN: RNA polymerase II transcription factor activity, sequence-specific DNA binding transcription factor activity; INVOLVED IN: transcription initiation from RNA polymerase II promoter, transcription; LOCATED IN: transcription factor TFIIA complex; EXPRESSED IN: male gametophyte, pollen tube; EXPRESSED DURING: L mature pollen stage, M germina…	/
ASI	AT1G07650	chrChr1	-	2361616	2361812	2361616	2361682	2361760	2361812	19,82,10	0,0,0	99,24,56	15,8,0	227	149	8.04806e-07	1.0,1.0,1.0	0.812,0.663,1.0	0.175	F_S	Leucine-rich repeat transmembrane protein kinase	/	Leucine-rich repeat transmembrane protein kinase; FUNCTIONS IN: protein serine/threonine kinase activity, kinase activity, ATP binding; INVOLVED IN: transmembrane receptor protein tyrosine kinase signaling pathway, protein amino acid phosphorylation; LOCATED IN: endomembrane system; EXPRESSED IN: 22 plant structures; EXPRESSED DURING: 13 growth stages; CONTAINS InterPro DOMAIN/s: Protein kinase, …	/
A5SS	AT1G07700	chrChr1	+	2379594	2379798	2379594	2379729	2380103	2380231	29,31,20	0,15,3	100,16,65	58,21,10	218	149	0.0398806	1.0,0.585,0.82	0.541,0.342,0.816	0.235	F and L	Thioredoxin superfamily protein	/	Thioredoxin superfamily protein; INVOLVED IN: cell redox homeostasis; LOCATED IN: chloroplast; EXPRESSED IN: 24 plant structures; EXPRESSED DURING: 15 growth stages; CONTAINS InterPro DOMAIN/s: Thioredoxin fold (InterPro:IPR012335), Thioredoxin, core (InterPro:IPR015467), Thioredoxin-like (InterPro:IPR017936), Thioredoxin domain (InterPro:IPR013766), Thioredoxin-like fold (InterPro:IPR012336); BE…	/
ASI	AT1G07745	chrChr1	-	2400947	2401258	2400947	2401103	2401187	2401258	0,13,13	67,36,11	12,41,11	43,4,7	233	149	0.00591551	0.0,0.188,0.43	0.151,0.868,0.501	-0.301	F_S	homolog of RAD51 D	Is a suppressor of SNI1. Encodes a member of the RecA/RAD51 family of DNA recombination and repair proteins. Both RAD51 and SNI1 have a dual role in pathogen-related gene transcription and somatic homologous recombination.	homolog of RAD51 D (RAD51D); FUNCTIONS IN: DNA-dependent ATPase activity, DNA binding, ATP binding; INVOLVED IN: DNA repair, somatic cell DNA recombination, regulation of response to biotic stimulus; EXPRESSED IN: sperm cell, male gametophyte, flower; EXPRESSED DURING: petal differentiation and expansion stage; CONTAINS InterPro DOMAIN/s: DNA recombination/repair protein RecA/RadB, ATP-binding do…	/
ASI	AT1G07820	chrChr1	-	2421088	2422066	2421088	2421783	2421902	2422066	305293419	70,101,76	263195244	188121128	268	149	5.77013e-10	0.708,0.617,0.754	0.437,0.473,0.515	0.218	F_S	Histone superfamily protein	/	Histone superfamily protein; FUNCTIONS IN: DNA binding; INVOLVED IN: nucleosome assembly; LOCATED IN: nucleus, nucleosome; CONTAINS InterPro DOMAIN/s: Histone-fold (InterPro:IPR009072), Histone H4, conserved site (InterPro:IPR019809), Histone core (InterPro:IPR007125), Histone H4 (InterPro:IPR001951); BEST Arabidopsis thaliana protein match is: Histone superfamily protein (TAIR:AT5G59690.1); Has …	/
ASI	AT1G07890	chrChr1	+	2439277	2439665	2439277	2439336	2439419	2439665	12,31,49	233510061259	26,27,19	225817042038	232	149	0.023356	0.003,0.019,0.024	0.007,0.01,0.006	0.008	F and L	ascorbate peroxidase 1	Encodes a cytosolic ascorbate peroxidase APX1. Ascorbate peroxidases are enzymes that scavenge hydrogen peroxide in plant cells. Eight types of APX have been described for Arabidopsis: three cytosolic (APX1, APX2, APX6), two chloroplastic types (stromal sAPX, thylakoid tAPX), and three microsomal (APX3, APX4, APX5) isoforms. At least part of the induction of heat shock proteins during light stres…	ascorbate peroxidase 1 (APX1); FUNCTIONS IN: L-ascorbate peroxidase activity; INVOLVED IN: in 6 processes; LOCATED IN: cytosol, cell wall, chloroplast, plasma membrane; EXPRESSED IN: 27 plant structures; EXPRESSED DURING: 16 growth stages; CONTAINS InterPro DOMAIN/s: Haem peroxidase (InterPro:IPR010255), Plant ascorbate peroxidase (InterPro:IPR002207), Peroxidases heam-ligand binding site (InterP…	/
ASI	AT1G07980	chrChr1	-	2473683	2474047	2473683	2473725	2473962	2474047	0,13,22	142,60,35	10,8,1	88,80,60	386	149	0.0297303	0.0,0.077,0.195	0.042,0.037,0.006	0.062	F_S	nuclear factor Y, subunit C10	/	nuclear factor Y, subunit C10 (NF-YC10); FUNCTIONS IN: sequence-specific DNA binding transcription factor activity; INVOLVED IN: regulation of transcription; LOCATED IN: intracellular, chloroplast; EXPRESSED IN: 21 plant structures; EXPRESSED DURING: 13 growth stages; CONTAINS InterPro DOMAIN/s: Transcription factor CBF/NF-Y/archaeal histone (InterPro:IPR003958), Histone-fold (InterPro:IPR009072)…	/
ASI	AT1G07990	chrChr1	+	2481795	2482042	2481795	2481825	2481971	2482042	0,0,0	87,15,29	7,0,6	70,14,48	295	149	0.00118585	0.0,0.0,0.0	0.048,0.0,0.059	-0.036	F and L	SIT4 phosphatase-associated family protein	/	SIT4 phosphatase-associated family protein; INVOLVED IN: biological_process unknown; LOCATED IN: endomembrane system; EXPRESSED IN: 23 plant structures; EXPRESSED DURING: 13 growth stages; CONTAINS InterPro DOMAIN/s: SIT4 phosphatase-associated protein (InterPro:IPR007587); BEST Arabidopsis thaliana protein match is: SIT4 phosphatase-associated family protein (TAIR:AT2G28360.1); Has 1048 Blast hi…	/
ASI	AT1G08043	chrChr1	-	20617323	20618241	20617323	20617859	20618149	20618241	176,83,147	0,0,10	117,62,60	16,0,7	439	149	0.00466672	1.0,1.0,0.833	0.713,1.0,0.744	0.125	F and L	/	/	/	/
ES	AT1G08110	chrChr1	+	2535569	2535585	2535250	2535385	2535674	2535794	4,1,10	39,29,60	44,59,61	98,26,65	165	149	2.22577e-08	0.085,0.03,0.131	0.288,0.672,0.459	-0.391	F_S	lactoylglutathione lyase family protein / glyoxalase I family protein	/	lactoylglutathione lyase family protein / glyoxalase I family protein; FUNCTIONS IN: calmodulin binding, lactoylglutathione lyase activity; INVOLVED IN: response to cadmium ion, carbohydrate metabolic process; LOCATED IN: chloroplast; EXPRESSED IN: 25 plant structures; EXPRESSED DURING: 14 growth stages; CONTAINS InterPro DOMAIN/s: Glyoxalase I (InterPro:IPR004361), Glyoxalase I, conserved site (…	/
ASI	AT1G08230	chrChr1	-	2584799	2586519	2584799	2585084	2586288	2586519	86,58,16	0,20,0	70,47,56	29,4,51	1353	149	0.00350754	1.0,0.242,1.0	0.21,0.564,0.108	0.453	F and L	Transmembrane amino acid transporter family protein	Codes for a H+-driven, high affinity gamma-aminobutyric acid (GABA) transporter. Localized at the plasma membrane. In planta, AtGAT1 expression was highest in flowers and under conditions of elevated GABA concentrations such as wounding or senescence.	Transmembrane amino acid transporter family protein; EXPRESSED IN: 22 plant structures; EXPRESSED DURING: 10 growth stages; CONTAINS InterPro DOMAIN/s: Amino acid transporter, transmembrane (InterPro:IPR013057); BEST Arabidopsis thaliana protein match is: Transmembrane amino acid transporter family protein (TAIR:AT5G41800.1); Has 2686 Blast hits to 2681 proteins in 218 species: Archae - 0; Bacter…	/
A5SS	AT1G08230	chrChr1	-	2586097	2586519	2586288	2586519	2584799	2585084	29,12,22	0,20,0	32,40,34	29,4,51	340	149	0.0227242	1.0,0.208,1.0	0.326,0.814,0.226	0.281	F and L	Transmembrane amino acid transporter family protein	Codes for a H+-driven, high affinity gamma-aminobutyric acid (GABA) transporter. Localized at the plasma membrane. In planta, AtGAT1 expression was highest in flowers and under conditions of elevated GABA concentrations such as wounding or senescence.	Transmembrane amino acid transporter family protein; EXPRESSED IN: 22 plant structures; EXPRESSED DURING: 10 growth stages; CONTAINS InterPro DOMAIN/s: Amino acid transporter, transmembrane (InterPro:IPR013057); BEST Arabidopsis thaliana protein match is: Transmembrane amino acid transporter family protein (TAIR:AT5G41800.1); Has 2686 Blast hits to 2681 proteins in 218 species: Archae - 0; Bacter…	/
A5SS	AT1G08390	chrChr1	+	2642419	2642599	2642419	2642541	2642989	2643285	23,34,41	0,0,2	70,18,49	5,5,0	207	149	0.00293032	1.0,1.0,0.937	0.91,0.722,1.0	0.102	F and L	/	/	unknown protein; Has 62 Blast hits to 62 proteins in 27 species: Archae - 0; Bacteria - 0; Metazoa - 34; Fungi - 0; Plants - 28; Viruses - 0; Other Eukaryotes - 0 (source: NCBI BLink).	/
ASI	AT1G08460	chrChr1	+	2672920	2674721	2672920	2673507	2674166	2674721	40,6,21	41,26,31	23,12,25	87,9,86	808	149	0.0292316	0.152,0.041,0.111	0.046,0.197,0.051	0.003	F_S	histone deacetylase 8	/	histone deacetylase 8 (HDA08); CONTAINS InterPro DOMAIN/s: Histone deacetylase superfamily (InterPro:IPR000286); BEST Arabidopsis thaliana protein match is: histone deacetylase 5 (TAIR:AT5G61060.1); Has 9025 Blast hits to 8820 proteins in 1442 species: Archae - 223; Bacteria - 3178; Metazoa - 1474; Fungi - 641; Plants - 477; Viruses - 0; Other Eukaryotes - 3032 (source: NCBI BLink).	/
ASI	AT1G08660	chrChr1	-	2756903	2757683	2756903	2757514	2757601	2757683	154,85,114	20,36,22	128156130	85,68,59	236	149	0.000685484	0.829,0.599,0.766	0.487,0.592,0.582	0.178	F_S	MALE GAMETOPHYTE DEFECTIVE 2	Encodes a sialyltransferase-like protein that is localized to the Golgi apparatus and is involved in pollen tube growth and pollen germination.	MALE GAMETOPHYTE DEFECTIVE 2 (MGP2); FUNCTIONS IN: transferase activity, transferring glycosyl groups, sialyltransferase activity; INVOLVED IN: protein amino acid glycosylation; LOCATED IN: Golgi apparatus, membrane; EXPRESSED IN: 22 plant structures; EXPRESSED DURING: 13 growth stages; CONTAINS InterPro DOMAIN/s: Glycosyl transferase, family 29 (InterPro:IPR001675); BEST Arabidopsis thaliana pro…	/
ASI	AT1G09195	chrChr1	-	2967939	2968758	2967939	2968199	2968652	2968758	9,6,59	0,0,18	27,14,17	0,0,0	602	149	0.000208972	1.0,1.0,0.448	1.0,1.0,1.0	-0.184	F_S	/	/	FUNCTIONS IN: molecular_function unknown; INVOLVED IN: biological_process unknown; CONTAINS InterPro DOMAIN/s: Metal-dependent phosphohydrolase, HD subdomain (InterPro:IPR006674), Ppx/GppA phosphatase (InterPro:IPR003695).	/
A3SS	AT1G09195	chrChr1	-	2967939	2968536	2967939	2968199	2968652	2968758	9,27,49	0,0,18	48,32,24	0,0,0	486	149	0.000319731	1.0,1.0,0.455	1.0,1.0,1.0	-0.182	F_S	/	/	FUNCTIONS IN: molecular_function unknown; INVOLVED IN: biological_process unknown; CONTAINS InterPro DOMAIN/s: Metal-dependent phosphohydrolase, HD subdomain (InterPro:IPR006674), Ppx/GppA phosphatase (InterPro:IPR003695).	/
ASI	AT1G09195	chrChr1	-	2967939	2968536	2967939	2968199	2968379	2968536	9,6,28	0,0,2	27,14,15	8,0,0	329	149	0.00696027	1.0,1.0,0.864	0.605,1.0,1.0	0.086	F_S	/	/	FUNCTIONS IN: molecular_function unknown; INVOLVED IN: biological_process unknown; CONTAINS InterPro DOMAIN/s: Metal-dependent phosphohydrolase, HD subdomain (InterPro:IPR006674), Ppx/GppA phosphatase (InterPro:IPR003695).	/
A3SS	AT1G09195	chrChr1	-	2967939	2968254	2967939	2968199	2968379	2968536	9,7,14	0,0,2	14,13,22	8,0,0	204	149	0.0105936	1.0,1.0,0.836	0.561,1.0,1.0	0.092	F_S	/	/	FUNCTIONS IN: molecular_function unknown; INVOLVED IN: biological_process unknown; CONTAINS InterPro DOMAIN/s: Metal-dependent phosphohydrolase, HD subdomain (InterPro:IPR006674), Ppx/GppA phosphatase (InterPro:IPR003695).	/
ASI	AT1G09863	chrChr1	+	29907249	29908894	29907249	29907330	29907707	29908894	61,14,35	28,0,0	44,7,41	12,7,7	526	149	0.0250334	0.382,1.0,1.0	0.509,0.221,0.624	0.343	F_S	/	/	/	/
A5SS	AT1G10060	chrChr1	+	3286303	3286399	3286303	3286358	3286533	3286646	127141103	10,32,0	724423467	28,14,33	190	149	0.0175349	0.909,0.776,1.0	0.953,0.96,0.917	-0.048	F_S	branched-chain amino acid transaminase 1	encodes a mitochondrial branched-chain amino acid aminotransferase. Complements the yeast leu/iso-leu/val auxotrophy mutant.	branched-chain amino acid transaminase 1 (BCAT-1); FUNCTIONS IN: branched-chain-amino-acid transaminase activity, protein binding, catalytic activity; INVOLVED IN: branched chain family amino acid metabolic process, metabolic process; LOCATED IN: mitochondrion; EXPRESSED IN: 15 plant structures; EXPRESSED DURING: 8 growth stages; CONTAINS InterPro DOMAIN/s: Aminotransferase, class IV (InterPro:IP…	CS68922/No visible phenotype./
A3SS	AT1G10390	chrChr1	-	3412026	3412103	3412026	3412097	3412492	3412608	0,1,1	1,0,0	14,0,14	4,8,2	155	149	0.00211563	0.0,1.0,1.0	0.771,0.0,0.871	0.119	F_S	Nucleoporin autopeptidase	/	Nucleoporin autopeptidase; FUNCTIONS IN: transporter activity; INVOLVED IN: transport; LOCATED IN: chloroplast, nuclear pore; EXPRESSED IN: 24 plant structures; EXPRESSED DURING: 14 growth stages; CONTAINS InterPro DOMAIN/s: Peptidase S59, nucleoporin (InterPro:IPR007230); BEST Arabidopsis thaliana protein match is: Nucleoporin autopeptidase (TAIR:AT1G59660.1); Has 77624 Blast hits to 32376 prote…	dra2-1/When grown long days dra2-1 plants display small rosettes, short flowering stems and siliques and a general weak aspect. Plants were early flowering under both long- and short- day conditions. Seedlings grown under continuous white light have long hypocotyls and strongly hyponastic cotyledons. The seedling response to W+FR in terms of hypocotyl, cotyledon and primary leaf elongation was at…
ASI	AT1G10450	chrChr1	+	3437832	3438370	3437832	3437983	3438069	3438370	4,0,4	153,68,80	20,7,4	87,27,84	235	149	7.9876e-07	0.016,0.0,0.031	0.127,0.141,0.029	-0.083	F_S	SIN3-like 6	Encodes SIN3-like 6, a homolog of the transcriptional repressor SIN3 (AT1G24190).	SIN3-like 6 (SNL6); INVOLVED IN: regulation of transcription, DNA-dependent; LOCATED IN: nucleus; EXPRESSED IN: cultured cell; CONTAINS InterPro DOMAIN/s: Histone deacetylase interacting (InterPro:IPR013194), Paired amphipathic helix (InterPro:IPR003822); BEST Arabidopsis thaliana protein match is: SIN3-like 5 (TAIR:AT1G59890.1); Has 2418 Blast hits to 1013 proteins in 213 species: Archae - 0; Ba…	/
aMXE	AT1G10600	chrChr1	+	3504358	3504392	3504425	3504488	3504023	3504113	0,0,0	44,4,38	6,4,4	51,29,46	183	212	1.14617e-05	0.0,0.0,0.0	0.12,0.138,0.092	-0.117	F and L	associated molecule with the SH3 domain of STAM 2	/	associated molecule with the SH3 domain of STAM 2 (AMSH2); FUNCTIONS IN: molecular_function unknown; INVOLVED IN: ubiquitin-dependent protein catabolic process; LOCATED IN: chloroplast; EXPRESSED IN: cultured cell; CONTAINS InterPro DOMAIN/s: Mov34/MPN/PAD-1 (InterPro:IPR000555); BEST Arabidopsis thaliana protein match is: associated molecule with the SH3 domain of STAM 3 (TAIR:AT4G16144.1); Has …	/
ASI	AT1G10657	chrChr1	+	3531264	3531998	3531264	3531342	3531478	3531998	32,42,30	90,88,27	23,12,26	187138141	285	149	1.17597e-08	0.157,0.2,0.367	0.06,0.043,0.088	0.178	F and L	Plant protein 1589 of unknown function	/	Plant protein 1589 of unknown function; FUNCTIONS IN: molecular_function unknown; INVOLVED IN: biological_process unknown; LOCATED IN: cellular_component unknown; CONTAINS InterPro DOMAIN/s: Conserved hypothetical protein CHP01589, plant (InterPro:IPR006476); BEST Arabidopsis thaliana protein match is: Plant protein 1589 of unknown function (TAIR:AT3G55240.1); Has 115 Blast hits to 115 proteins i…	/
A3SS	AT1G10657	chrChr1	+	3531192	3531342	3531264	3531342	3530821	3530927	3,9,8	31,73,29	5,0,4	198146161	221	149	2.20076e-07	0.061,0.077,0.157	0.017,0.0,0.016	0.087	F and L	Plant protein 1589 of unknown function	/	Plant protein 1589 of unknown function; FUNCTIONS IN: molecular_function unknown; INVOLVED IN: biological_process unknown; LOCATED IN: cellular_component unknown; CONTAINS InterPro DOMAIN/s: Conserved hypothetical protein CHP01589, plant (InterPro:IPR006476); BEST Arabidopsis thaliana protein match is: Plant protein 1589 of unknown function (TAIR:AT3G55240.1); Has 115 Blast hits to 115 proteins i…	/
ASI	AT1G10820	chrChr1	-	3604435	3604683	3604435	3604541	3604619	3604683	4,12,54	0,0,0	52,7,65	0,0,10	227	149	0.000274507	1.0,1.0,1.0	1.0,1.0,0.81	0.063	F_S	Protein of unknown function (DUF3755)	/	Protein of unknown function (DUF3755); CONTAINS InterPro DOMAIN/s: Protein of unknown function DUF3755 (InterPro:IPR022228); BEST Arabidopsis thaliana protein match is: Protein of unknown function (DUF3755) (TAIR:AT1G60670.2); Has 35333 Blast hits to 34131 proteins in 2444 species: Archae - 798; Bacteria - 22429; Metazoa - 974; Fungi - 991; Plants - 531; Viruses - 0; Other Eukaryotes - 9610 (sour…	/
A3SS	AT1G10870	chrChr1	-	3617838	3617944	3617838	3617929	3618076	3618198	1,0,0	7,27,43	1,7,2	56,12,12	164	149	0.000494527	0.115,0.0,0.0	0.016,0.346,0.132	-0.126	F_S	ARF-GAP domain 4	A member of ARF GAP domain (AGD), A thaliana has 15 members, grouped into four classes. AGD4 belongs to the Class 1, together with AGD1, AGD2, and AGD3.	ARF-GAP domain 4 (AGD4); FUNCTIONS IN: ARF GTPase activator activity, zinc ion binding; INVOLVED IN: regulation of ARF GTPase activity; LOCATED IN: cytoplasm; EXPRESSED IN: 23 plant structures; EXPRESSED DURING: 13 growth stages; CONTAINS InterPro DOMAIN/s: Arf GTPase activating protein (InterPro:IPR001164), Pleckstrin homology-type (InterPro:IPR011993), Ankyrin repeat-containing domain (InterPro…	/
A5SS	AT1G10890	chrChr1	+	3627996	3628972	3627996	3628229	3629097	3629304	145117100	1,29,0	185,93,162	38,30,20	892	149	0.00143348	0.96,0.403,1.0	0.448,0.341,0.575	0.333	F_S	/	/	unknown protein; FUNCTIONS IN: molecular_function unknown; INVOLVED IN: biological_process unknown; LOCATED IN: chloroplast; EXPRESSED IN: petal, flower, leaf; EXPRESSED DURING: LP.04 four leaves visible, 4 anthesis, petal differentiation and expansion stage; BEST Arabidopsis thaliana protein match is: unknown protein (TAIR:AT5G13340.1); Has 11769 Blast hits to 8435 proteins in 698 species: Archa…	/
ASI	AT1G10890	chrChr1	+	3627996	3629304	3627996	3628229	3629097	3629304	163138157	1,29,0	263158225	38,30,20	1017	149	0.00308166	0.96,0.411,1.0	0.503,0.436,0.622	0.27	F_S	/	/	unknown protein; FUNCTIONS IN: molecular_function unknown; INVOLVED IN: biological_process unknown; LOCATED IN: chloroplast; EXPRESSED IN: petal, flower, leaf; EXPRESSED DURING: LP.04 four leaves visible, 4 anthesis, petal differentiation and expansion stage; BEST Arabidopsis thaliana protein match is: unknown protein (TAIR:AT5G13340.1); Has 11769 Blast hits to 8435 proteins in 698 species: Archa…	/
ASI	AT1G10910	chrChr1	+	3643453	3644187	3643453	3643582	3643731	3644187	23,12,1	43,38,25	39,12,20	26,21,21	298	149	0.000371306	0.211,0.136,0.02	0.429,0.222,0.323	-0.202	F_S	Pentatricopeptide repeat (PPR) superfamily protein	/	Pentatricopeptide repeat (PPR) superfamily protein; CONTAINS InterPro DOMAIN/s: Pentatricopeptide repeat (InterPro:IPR002885); BEST Arabidopsis thaliana protein match is: plastid transcriptionally active 2 (TAIR:AT1G74850.1); Has 41177 Blast hits to 13618 proteins in 293 species: Archae - 1; Bacteria - 42; Metazoa - 324; Fungi - 460; Plants - 39061; Viruses - 0; Other Eukaryotes - 1289 (source: N…	/
ASI	AT1G11000	chrChr1	-	3672499	3672704	3672499	3672560	3672636	3672704	0,1,0	66,67,16	10,12,5	65,94,31	225	149	1.88495e-07	0.0,0.01,0.0	0.092,0.078,0.097	-0.086	F_S	Seven transmembrane MLO family protein	A member of a large family of seven-transmembrane domain proteins specific to plants, homologs of the barley mildew resistance locus o (MLO) protein. The Arabidopsis genome contains 15 genes encoding MLO proteins, with localization in plasma membrane. Phylogenetic analysis revealed four clades of closely-related AtMLO genes. ATMLO4 belongs to the clade I, with AtMLO11 and AtMLO14. The gene is exp…	MILDEW RESISTANCE LOCUS O 4 (MLO4); FUNCTIONS IN: calmodulin binding; INVOLVED IN: cell death, defense response; LOCATED IN: integral to membrane, plasma membrane; EXPRESSED IN: 18 plant structures; EXPRESSED DURING: 7 growth stages; CONTAINS InterPro DOMAIN/s: Mlo-related protein (InterPro:IPR004326); BEST Arabidopsis thaliana protein match is: Seven transmembrane MLO family protein (TAIR:AT5G53…	CS66565/Aberrant root thigmomorphogenesis; anisotropic, chiral root expansion manifesting as tightly curled root patterns upon contact with solid surfaces; this defect is nonadditive and dependent on light and nutrients./|CS66566/Aberrant root thigmomorphogenesis; anisotropic, chiral root expansion manifesting as tightly curled root patterns upon contact with solid surfaces; this defect is nonadd…
ES	AT1G11270	chrChr1	-	3785696	3786674	3780385	3780697	3786797	3787029	176,78,57	0,0,1	180,70,119	11,0,0	1127	149	0.00049372	1.0,1.0,0.883	0.684,1.0,1.0	0.066	F_S	F-box and associated interaction domains-containing protein	/	F-box and associated interaction domains-containing protein; CONTAINS InterPro DOMAIN/s: F-box domain, cyclin-like (InterPro:IPR001810), F-box domain, Skp2-like (InterPro:IPR022364), F-box associated domain, type 1 (InterPro:IPR006527); BEST Arabidopsis thaliana protein match is: F-box and associated interaction domains-containing protein (TAIR:AT2G34280.1); Has 1191 Blast hits to 1176 proteins i…	/
ASI	AT1G11310	chrChr1	-	3801399	3801617	3801399	3801460	3801549	3801617	0,12,0	13,34,39	0,0,0	87,45,74	238	149	0.000169465	0.0,0.181,0.0	0.0,0.0,0.0	0.06	F and L	Seven transmembrane MLO family protein	A member of a large family of seven-transmembrane domain proteins specific to plants, homologs of the barley mildew resistance locus o (MLO) protein. The Arabidopsis genome contains 15 genes encoding MLO proteins, with localization in plasma membrane. Phylogenetic analysis revealed four clades of closely-related AtMLO genes. ATMLO2 belongs to the clade IV, with AtMLO3, AtMLO6 and AtMLO12. The gen…	MILDEW RESISTANCE LOCUS O 2 (MLO2); FUNCTIONS IN: calmodulin binding; INVOLVED IN: defense response to fungus, incompatible interaction, cell death, response to fungus, negative regulation of defense response, defense response; LOCATED IN: plasma membrane; EXPRESSED IN: 29 plant structures; EXPRESSED DURING: 14 growth stages; CONTAINS InterPro DOMAIN/s: Mlo-related protein (InterPro:IPR004326); B…	CS66568/Broad-spectrum powdery mildew resistance/|CS66569/Broad-spectrum powdery mildew resistance/|CS9701/broad-spectrum powdery mildew resistance/|CS9702/broad-spectrum powdery mildew resistance/|CS9703/broad-spectrum powdery mildew resistance/|CS9704/broad-spectrum powdery mildew resistance/|CS9705/broad-spectrum powdery mildew resistance/|CS9706/broad-spectrum powdery mildew resistance/|CS970…
A5SS	AT1G11360	chrChr1	-	3822146	3823088	3822163	3823088	3821105	3821795	14,8,7	122103100	13,42,11	97155133	166	149	0.0115163	0.093,0.065,0.059	0.107,0.196,0.069	-0.052	F_S	Adenine nucleotide alpha hydrolases-like superfamily protein	/	Adenine nucleotide alpha hydrolases-like superfamily protein; INVOLVED IN: response to stress; LOCATED IN: cytosol, plasma membrane; EXPRESSED IN: 24 plant structures; EXPRESSED DURING: 13 growth stages; CONTAINS InterPro DOMAIN/s: UspA (InterPro:IPR006016), Rossmann-like alpha/beta/alpha sandwich fold (InterPro:IPR014729), Universal stress protein A (InterPro:IPR006015); BEST Arabidopsis thalian…	/
ES	AT1G11592	chrChr1	-	3895801	3895848	3895624	3895700	3895934	3896261	37,14,17	0,0,0	26,37,27	0,0,6	196	149	0.0492998	1.0,1.0,1.0	1.0,1.0,0.774	0.075	F_S	/	/	/	/
A3SS	AT1G11840	chrChr1	+	3996015	3996142	3996040	3996142	3995157	3995470	49,21,3	218215192	158,46,76	803121526	174	149	0.00108301	0.161,0.077,0.013	0.144,0.246,0.11	-0.083	F_S	glyoxalase I homolog	Encodes a glyoxalase I homolog ATGLX1.	glyoxalase I homolog (GLX1); FUNCTIONS IN: lactoylglutathione lyase activity, metal ion binding; INVOLVED IN: carbohydrate metabolic process; LOCATED IN: peroxisome; EXPRESSED IN: 25 plant structures; EXPRESSED DURING: 13 growth stages; CONTAINS InterPro DOMAIN/s: Glyoxalase I (InterPro:IPR004361), Glyoxalase I, conserved site (InterPro:IPR018146), Glyoxalase/bleomycin resistance protein/dioxygen…	/
A3SS	AT1G12430	chrChr1	-	4234363	4234495	4234363	4234492	4234559	4234703	0,2,0	90,68,111	12,8,0	154,43,121	152	149	6.00092e-05	0.0,0.028,0.0	0.071,0.154,0.0	-0.066	F_S	armadillo repeat kinesin 3	Encodes the kinesin-like protein PAK has an Armadillo motif tail and is involved in guard cell development in Arabidopsis (from Genbank record AF159052).However, no defect in stomatal complexes has been observed in loss of function mutations. It accumulates at the preprophase band (PPB) in a cell-cycle and microtubule-dependent manner and is most highly expressed in cells where the placement of t…	armadillo repeat kinesin 3 (ARK3); FUNCTIONS IN: microtubule motor activity, binding, ATP binding; INVOLVED IN: microtubule-based movement; LOCATED IN: chloroplast; EXPRESSED IN: 26 plant structures; EXPRESSED DURING: 13 growth stages; CONTAINS InterPro DOMAIN/s: Kinesin, motor region, conserved site (InterPro:IPR019821), Armadillo-like helical (InterPro:IPR011989), Armadillo (InterPro:IPR000225)…	/
A3SS	AT1G12710	chrChr1	-	4326738	4327529	4326738	4327403	4327740	4327859	0,6,0	16,17,1	2,0,0	50,5,29	275	149	0.0414844	0.0,0.161,0.0	0.021,0.0,0.0	0.047	F and L	phloem protein 2-A12	This gene is predicted to encode a protein with a PP2 domain. This domain in present in lectins found in squash and cucumber, suggesting that this protein could potentially have carbohydrate binding capabilities.	phloem protein 2-A12 (PP2-A12); CONTAINS InterPro DOMAIN/s: F-box domain, cyclin-like (InterPro:IPR001810); BEST Arabidopsis thaliana protein match is: phloem protein 2-A11 (TAIR:AT1G63090.1); Has 458 Blast hits to 452 proteins in 24 species: Archae - 0; Bacteria - 0; Metazoa - 0; Fungi - 2; Plants - 456; Viruses - 0; Other Eukaryotes - 0 (source: NCBI BLink).	/
ASI	AT1G12750	chrChr1	-	4347423	4348390	4347423	4347537	4348240	4348390	56,31,22	0,0,0	39,13,31	13,12,12	852	149	1.11022e-16	1.0,1.0,1.0	0.344,0.159,0.311	0.729	F_S	RHOMBOID-like protein 6	/	RHOMBOID-like protein 6 (RBL6); FUNCTIONS IN: serine-type endopeptidase activity; INVOLVED IN: biological_process unknown; LOCATED IN: integral to membrane; EXPRESSED IN: 23 plant structures; EXPRESSED DURING: 15 growth stages; CONTAINS InterPro DOMAIN/s: Peptidase S54, rhomboid (InterPro:IPR002610); BEST Arabidopsis thaliana protein match is: RHOMBOID-like 2 (TAIR:AT1G63120.1); Has 6272 Blast hi…	/
ASI	AT1G12750	chrChr1	-	4344967	4345713	4344967	4345407	4345549	4345713	81,15,8	0,0,1	30,12,9	22,35,4	291	149	9.99201e-15	1.0,1.0,0.804	0.411,0.149,0.535	0.57	F_S	RHOMBOID-like protein 6	/	RHOMBOID-like protein 6 (RBL6); FUNCTIONS IN: serine-type endopeptidase activity; INVOLVED IN: biological_process unknown; LOCATED IN: integral to membrane; EXPRESSED IN: 23 plant structures; EXPRESSED DURING: 15 growth stages; CONTAINS InterPro DOMAIN/s: Peptidase S54, rhomboid (InterPro:IPR002610); BEST Arabidopsis thaliana protein match is: RHOMBOID-like 2 (TAIR:AT1G63120.1); Has 6272 Blast hi…	/
A3SS	AT1G12750	chrChr1	-	4347423	4347790	4347423	4347537	4348240	4348390	5,20,30	0,0,0	53,25,22	13,12,12	402	149	2.4838e-11	1.0,1.0,1.0	0.602,0.436,0.405	0.519	F_S	RHOMBOID-like protein 6	/	RHOMBOID-like protein 6 (RBL6); FUNCTIONS IN: serine-type endopeptidase activity; INVOLVED IN: biological_process unknown; LOCATED IN: integral to membrane; EXPRESSED IN: 23 plant structures; EXPRESSED DURING: 15 growth stages; CONTAINS InterPro DOMAIN/s: Peptidase S54, rhomboid (InterPro:IPR002610); BEST Arabidopsis thaliana protein match is: RHOMBOID-like 2 (TAIR:AT1G63120.1); Has 6272 Blast hi…	/
ASI	AT1G12750	chrChr1	-	4347423	4348390	4347423	4347790	4348240	4348390	56,11,6	5,0,14	6,0,14	20,12,5	599	149	0.00567478	0.736,1.0,0.096	0.069,0.0,0.411	0.451	F_S	RHOMBOID-like protein 6	/	RHOMBOID-like protein 6 (RBL6); FUNCTIONS IN: serine-type endopeptidase activity; INVOLVED IN: biological_process unknown; LOCATED IN: integral to membrane; EXPRESSED IN: 23 plant structures; EXPRESSED DURING: 15 growth stages; CONTAINS InterPro DOMAIN/s: Peptidase S54, rhomboid (InterPro:IPR002610); BEST Arabidopsis thaliana protein match is: RHOMBOID-like 2 (TAIR:AT1G63120.1); Has 6272 Blast hi…	/
ASI	AT1G12860	chrChr1	+	4386018	4386651	4386018	4386189	4386308	4386651	10,16,11	111,43,25	5,10,10	90,95,66	268	149	0.00701172	0.048,0.171,0.197	0.03,0.055,0.078	0.084	F_S	basic helix-loop-helix (bHLH) DNA-binding superfamily protein	Encodes ICE2 (Inducer of CBF Expression 2), a transcription factor of the bHLH family that participates in the response to deep freezing through the cold acclimation-dependent pathway. Overexpression of ICE2 results in increased tolerance to deep freezing stress after cold acclimation.	SCREAM 2 (SCRM2); FUNCTIONS IN: DNA binding, sequence-specific DNA binding transcription factor activity; INVOLVED IN: response to freezing, guard mother cell differentiation, regulation of transcription; LOCATED IN: nucleus; EXPRESSED IN: 20 plant structures; EXPRESSED DURING: 13 growth stages; CONTAINS InterPro DOMAIN/s: Helix-loop-helix DNA-binding domain (InterPro:IPR001092), Helix-loop-helix…	/
A3SS	AT1G12900	chrChr1	-	4393545	4393896	4393545	4393850	4394043	4394148	45,0,0	329,375,69	0,0,0	1256304709	195	149	5.63022e-10	0.095,0.0,0.0	0.0,0.0,0.0	0.032	F_S	glyceraldehyde 3-phosphate dehydrogenase A subunit 2	/	glyceraldehyde 3-phosphate dehydrogenase A subunit 2 (GAPA-2); FUNCTIONS IN: NAD or NADH binding, glyceraldehyde-3-phosphate dehydrogenase activity; INVOLVED IN: oxidation reduction, glycolysis, glucose metabolic process; LOCATED IN: apoplast, chloroplast stroma, chloroplast, membrane, chloroplast envelope; EXPRESSED IN: 24 plant structures; EXPRESSED DURING: 14 growth stages; CONTAINS InterPro D…	/
ASI	AT1G13000	chrChr1	-	4436715	4437005	4436715	4436790	4436884	4437005	0,0,0	41,10,6	5,1,6	34,25,20	243	149	0.000106513	0.0,0.0,0.0	0.083,0.024,0.155	-0.087	F_S	Protein of unknown function (DUF707)	/	Protein of unknown function (DUF707); CONTAINS InterPro DOMAIN/s: Protein of unknown function DUF707 (InterPro:IPR007877); BEST Arabidopsis thaliana protein match is: Protein of unknown function (DUF707) (TAIR:AT3G26440.2); Has 334 Blast hits to 332 proteins in 29 species: Archae - 0; Bacteria - 19; Metazoa - 0; Fungi - 0; Plants - 306; Viruses - 0; Other Eukaryotes - 9 (source: NCBI BLink).	/
ASI	AT1G13090	chrChr1	+	4461737	4463469	4461737	4462730	4462812	4463469	21,18,26	29,87,38	12,11,10	110,63,69	231	149	2.78808e-05	0.318,0.118,0.306	0.066,0.101,0.085	0.163	F and L	cytochrome P450, family 71, subfamily B, polypeptide 28	putative cytochrome P450	cytochrome P450, family 71, subfamily B, polypeptide 28 (CYP71B28); FUNCTIONS IN: electron carrier activity, monooxygenase activity, iron ion binding, oxygen binding, heme binding; INVOLVED IN: oxidation reduction; EXPRESSED IN: 23 plant structures; EXPRESSED DURING: 13 growth stages; CONTAINS InterPro DOMAIN/s: Cytochrome P450 (InterPro:IPR001128), Cytochrome P450, E-class, group I (InterPro:IPR…	/
ASI	AT1G13270	chrChr1	+	4546460	4546741	4546460	4546540	4546643	4546741	0,0,0	119,116,43	2,19,5	105,60,50	252	149	4.16483e-08	0.0,0.0,0.0	0.011,0.158,0.056	-0.075	F_S	methionine aminopeptidase 1B	Encodes a methionine aminopeptidase formerly called MAP1B, renamed to MAP1C.	methionine aminopeptidase 1B (MAP1C); FUNCTIONS IN: metalloexopeptidase activity, aminopeptidase activity; INVOLVED IN: proteolysis, N-terminal protein amino acid modification; LOCATED IN: mitochondrion, chloroplast; EXPRESSED IN: 22 plant structures; EXPRESSED DURING: 13 growth stages; CONTAINS InterPro DOMAIN/s: Peptidase M24, structural domain (InterPro:IPR000994), Peptidase M24A, methionine a…	/
A5SS	AT1G13350	chrChr1	-	4574241	4574448	4574379	4574448	4573959	4574044	0,0,0	30,20,37	15,0,10	69,42,63	287	149	5.3681e-06	0.0,0.0,0.0	0.101,0.0,0.076	-0.059	F_S	Protein kinase superfamily protein	/	Protein kinase superfamily protein; FUNCTIONS IN: protein serine/threonine kinase activity, protein kinase activity, ATP binding; INVOLVED IN: protein amino acid phosphorylation; LOCATED IN: nucleus, cytoplasm; EXPRESSED IN: male gametophyte, pollen tube; EXPRESSED DURING: L mature pollen stage, M germinated pollen stage; CONTAINS InterPro DOMAIN/s: Protein kinase, catalytic domain (InterPro:IPR0…	/
ES	AT1G13450	chrChr1	-	4613754	4613889	4613285	4613516	4614197	4614236	38,10,17	0,0,0	90,40,107	14,0,0	284	149	0.000325069	1.0,1.0,1.0	0.771,1.0,1.0	0.076	F_S	Homeodomain-like superfamily protein	Encodes GT-1, a plant transcription factor that binds to one of the cis-acting elements, BoxII, which resides within the upstream promoter region of light-responsive genes. GT-1 was assumed to act as a molecular switch modulated through Ca(2+)-dependent phosphorylation/dephosphorylation in response to light signals.	Homeodomain-like superfamily protein; FUNCTIONS IN: sequence-specific DNA binding transcription factor activity; INVOLVED IN: regulation of transcription; LOCATED IN: nucleus; EXPRESSED IN: 24 plant structures; EXPRESSED DURING: 14 growth stages; CONTAINS InterPro DOMAIN/s: SANT, DNA-binding (InterPro:IPR001005), MYB-like (InterPro:IPR017877); BEST Arabidopsis thaliana protein match is: Homeodoma…	/
A3SS	AT1G13450	chrChr1	-	4613285	4613889	4613285	4613516	4614197	4614236	44,16,14	0,0,0	52,32,63	14,0,0	522	149	0.000506646	1.0,1.0,1.0	0.515,1.0,1.0	0.162	F_S	Homeodomain-like superfamily protein	Encodes GT-1, a plant transcription factor that binds to one of the cis-acting elements, BoxII, which resides within the upstream promoter region of light-responsive genes. GT-1 was assumed to act as a molecular switch modulated through Ca(2+)-dependent phosphorylation/dephosphorylation in response to light signals.	Homeodomain-like superfamily protein; FUNCTIONS IN: sequence-specific DNA binding transcription factor activity; INVOLVED IN: regulation of transcription; LOCATED IN: nucleus; EXPRESSED IN: 24 plant structures; EXPRESSED DURING: 14 growth stages; CONTAINS InterPro DOMAIN/s: SANT, DNA-binding (InterPro:IPR001005), MYB-like (InterPro:IPR017877); BEST Arabidopsis thaliana protein match is: Homeodoma…	/
ASI	AT1G13450	chrChr1	-	4613285	4613889	4613285	4613516	4613754	4613889	22,16,6	16,10,9	27,29,27	67,37,71	387	149	0.00405238	0.346,0.381,0.204	0.134,0.232,0.128	0.146	F_S	Homeodomain-like superfamily protein	Encodes GT-1, a plant transcription factor that binds to one of the cis-acting elements, BoxII, which resides within the upstream promoter region of light-responsive genes. GT-1 was assumed to act as a molecular switch modulated through Ca(2+)-dependent phosphorylation/dephosphorylation in response to light signals.	Homeodomain-like superfamily protein; FUNCTIONS IN: sequence-specific DNA binding transcription factor activity; INVOLVED IN: regulation of transcription; LOCATED IN: nucleus; EXPRESSED IN: 24 plant structures; EXPRESSED DURING: 14 growth stages; CONTAINS InterPro DOMAIN/s: SANT, DNA-binding (InterPro:IPR001005), MYB-like (InterPro:IPR017877); BEST Arabidopsis thaliana protein match is: Homeodoma…	/
ASI	AT1G13770	chrChr1	+	4723820	4724153	4723820	4723864	4723965	4724153	0,25,2	49,24,43	2,0,3	43,17,52	250	149	0.00700237	0.0,0.383,0.027	0.027,0.0,0.033	0.117	F and L	Protein of unknown function, DUF647	/	ROOT UV-B SENSITIVE 3 (RUS3); CONTAINS InterPro DOMAIN/s: Protein of unknown function DUF647 (InterPro:IPR006968); BEST Arabidopsis thaliana protein match is: Protein of unknown function, DUF647 (TAIR:AT3G45890.1); Has 450 Blast hits to 446 proteins in 132 species: Archae - 0; Bacteria - 0; Metazoa - 113; Fungi - 75; Plants - 194; Viruses - 0; Other Eukaryotes - 68 (source: NCBI BLink).	/
A3SS	AT1G13860	chrChr1	-	4743203	4743530	4743203	4743501	4743668	4743903	0,1,39	4,5,6	10,11,10	2,0,7	178	149	0.0182814	0.0,0.143,0.845	0.807,1.0,0.545	-0.455	F_S	QUASIMODO2 LIKE 1	Encodes QUASIMODO2 LIKE1 (QUL1), a paralog of QUASIMODO2 (QUA2). AT1G78240 (QUA2), AT1G13860 (QUL1) and AT2G03480 (QUL2) form a clade with a possible role in plant vasculature development.	QUASIMODO2 LIKE 1 (QUL1); INVOLVED IN: biological_process unknown; LOCATED IN: plasma membrane; EXPRESSED IN: cultured cell; CONTAINS InterPro DOMAIN/s: Protein of unknown function DUF248, methyltransferase putative (InterPro:IPR004159); BEST Arabidopsis thaliana protein match is: QUASIMODO2 LIKE 2 (TAIR:AT2G03480.1); Has 35333 Blast hits to 34131 proteins in 2444 species: Archae - 798; Bacteria …	/
A3SS	AT1G14270	chrChr1	-	4876360	4876472	4876360	4876468	4876669	4876767	39,15,3	40,70,83	50,42,56	42,13,53	153	149	3.38772e-05	0.487,0.173,0.034	0.537,0.759,0.507	-0.37	F_S	CAAX amino terminal protease family protein	/	CAAX amino terminal protease family protein; INVOLVED IN: proteolysis; LOCATED IN: membrane; EXPRESSED IN: 24 plant structures; EXPRESSED DURING: 15 growth stages; CONTAINS InterPro DOMAIN/s: Abortive infection protein (InterPro:IPR003675); BEST Arabidopsis thaliana protein match is: CAAX amino terminal protease family protein (TAIR:AT5G60750.1); Has 3763 Blast hits to 3760 proteins in 994 specie…	/
ASI	AT1G14270	chrChr1	-	4876360	4876767	4876360	4876468	4876669	4876767	0,2,22	40,70,83	15,9,5	42,13,53	350	149	0.0147027	0.0,0.012,0.101	0.132,0.228,0.039	-0.095	F_S	CAAX amino terminal protease family protein	/	CAAX amino terminal protease family protein; INVOLVED IN: proteolysis; LOCATED IN: membrane; EXPRESSED IN: 24 plant structures; EXPRESSED DURING: 15 growth stages; CONTAINS InterPro DOMAIN/s: Abortive infection protein (InterPro:IPR003675); BEST Arabidopsis thaliana protein match is: CAAX amino terminal protease family protein (TAIR:AT5G60750.1); Has 3763 Blast hits to 3760 proteins in 994 specie…	/
ASI	AT1G14270	chrChr1	-	4876669	4877248	4876669	4876767	4876940	4877248	0,2,0	60,68,26	2,10,4	104,91,107	322	149	0.0404615	0.0,0.013,0.0	0.009,0.048,0.017	-0.02	F_S	CAAX amino terminal protease family protein	/	CAAX amino terminal protease family protein; INVOLVED IN: proteolysis; LOCATED IN: membrane; EXPRESSED IN: 24 plant structures; EXPRESSED DURING: 15 growth stages; CONTAINS InterPro DOMAIN/s: Abortive infection protein (InterPro:IPR003675); BEST Arabidopsis thaliana protein match is: CAAX amino terminal protease family protein (TAIR:AT5G60750.1); Has 3763 Blast hits to 3760 proteins in 994 specie…	/
ASI	AT1G14520	chrChr1	-	4968141	4968661	4968141	4968402	4968500	4968661	22,0,0	108,65,48	2,0,0	87,61,24	247	149	9.66088e-05	0.109,0.0,0.0	0.014,0.0,0.0	0.032	F_S	myo-inositol oxygenase 1	Encodes MIOX1. Belongs to myo-inositol oxygenase gene family.	myo-inositol oxygenase 1 (MIOX1); FUNCTIONS IN: inositol oxygenase activity, oxidoreductase activity; INVOLVED IN: syncytium formation; LOCATED IN: cytoplasm; EXPRESSED IN: 6 plant structures; CONTAINS InterPro DOMAIN/s: Protein of unknown function DUF706 (InterPro:IPR007828); BEST Arabidopsis thaliana protein match is: myo-inositol oxygenase 2 (TAIR:AT2G19800.1); Has 490 Blast hits to 488 protei…	/
A3SS	AT1G14570	chrChr1	+	4985427	4985656	4985490	4985656	4984635	4984746	45,40,15	0,1,0	138,97,122	9,0,1	212	149	0.0369701	1.0,0.966,1.0	0.915,1.0,0.988	0.021	F_S	UBX domain-containing protein	Encodes a nuclear UBX-containing protein that can bridge ubiquitin to AtCDC48A.	UBX domain-containing protein; CONTAINS InterPro DOMAIN/s: UAS (InterPro:IPR006577), Uncharacterised conserved protein UCP037991, UAS, UBX (InterPro:IPR017346), UBX (InterPro:IPR001012), Ubiquitin interacting motif (InterPro:IPR003903), UBA-like (InterPro:IPR009060), Thioredoxin-like fold (InterPro:IPR012336); BEST Arabidopsis thaliana protein match is: structural constituent of ribosome (TAIR:AT…	/
ASI	AT1G14650	chrChr1	+	5030262	5030896	5030262	5030602	5030718	5030896	321118130	8,0,0	127203129	2,2,10	265	149	0.0470131	0.958,1.0,1.0	0.973,0.983,0.879	0.041	F and L	SWAP (Suppressor-of-White-APricot)/surp domain-containing protein / ubiquitin family protein	/	SWAP (Suppressor-of-White-APricot)/surp domain-containing protein / ubiquitin family protein; FUNCTIONS IN: RNA binding; INVOLVED IN: RNA processing; EXPRESSED IN: 24 plant structures; EXPRESSED DURING: 14 growth stages; CONTAINS InterPro DOMAIN/s: SWAP/Surp (InterPro:IPR000061), Ubiquitin (InterPro:IPR000626), Pre-mRNA splicing factor PRP21 like protein (InterPro:IPR022030), Ubiquitin supergroup…	/
ASI	AT1G15360	chrChr1	+	5283267	5283688	5283267	5283459	5283597	5283688	77,36,15	0,0,0	110,51,51	13,3,2	287	149	1.1506e-06	1.0,1.0,1.0	0.815,0.898,0.93	0.119	F_S	Integrase-type DNA-binding superfamily protein	Encodes a member of the ERF (ethylene response factor) subfamily B-6 of ERF/AP2 transcription factor family. The protein contains one AP2 domain. There are 12 members in this subfamily including RAP2.11. This gene is involved in wax biosynthesis. Over-expression of the gene results in glossy leaf phenotype and increased drought tolerance. Two closely related genes, AT5G25390 and AT5G11190 have si…	SHINE 1 (SHN1); CONTAINS InterPro DOMAIN/s: DNA-binding, integrase-type (InterPro:IPR016177), Pathogenesis-related transcriptional factor/ERF, DNA-binding (InterPro:IPR001471); BEST Arabidopsis thaliana protein match is: Integrase-type DNA-binding superfamily protein (TAIR:AT5G25390.2); Has 5918 Blast hits to 5765 proteins in 265 species: Archae - 0; Bacteria - 6; Metazoa - 9; Fungi - 23; Plants …	/
ASI	AT1G15460	chrChr1	-	5310340	5310889	5310340	5310460	5310609	5310889	1,2,0	95,61,114	3,16,13	175198226	298	149	0.00194338	0.005,0.016,0.0	0.008,0.039,0.028	-0.018	F_S	HCO3- transporter family	Encodes a efflux-type boron transporter. Over-expression improved plant growth under B toxic conditions.	REQUIRES HIGH BORON 4 (BOR4); CONTAINS InterPro DOMAIN/s: Bicarbonate transporter, eukaryotic (InterPro:IPR003020), Bicarbonate transporter, C-terminal (InterPro:IPR011531); BEST Arabidopsis thaliana protein match is: HCO3- transporter family (TAIR:AT1G74810.1); Has 2623 Blast hits to 1400 proteins in 194 species: Archae - 0; Bacteria - 4; Metazoa - 1965; Fungi - 314; Plants - 231; Viruses - 2; O…	/
ASI	AT1G15780	chrChr1	-	5430039	5430911	5430039	5430653	5430822	5430911	25,0,9	42,36,12	9,15,7	103,69,87	318	149	0.00653086	0.218,0.0,0.26	0.039,0.092,0.036	0.104	F_S	/	/	unknown protein; BEST Arabidopsis thaliana protein match is: unknown protein (TAIR:AT2G10440.1); Has 103701 Blast hits to 43153 proteins in 1828 species: Archae - 30; Bacteria - 7385; Metazoa - 38639; Fungi - 11531; Plants - 7727; Viruses - 307; Other Eukaryotes - 38082 (source: NCBI BLink).	/
A3SS	AT1G16010	chrChr1	-	5496491	5497117	5496491	5497101	5497247	5497297	13,0,7	0,6,0	24,0,23	45,11,42	165	149	0.00677956	1.0,0.0,1.0	0.325,0.0,0.331	0.448	F and L	magnesium transporter 2	Transmembrane magnesium transporter. One of nine family members.	magnesium transporter 2 (MGT2); FUNCTIONS IN: magnesium ion transmembrane transporter activity, metal ion transmembrane transporter activity; INVOLVED IN: metal ion transport, transmembrane transport; LOCATED IN: membrane; EXPRESSED IN: 32 plant structures; EXPRESSED DURING: 14 growth stages; CONTAINS InterPro DOMAIN/s: Mg2+ transporter protein, CorA-like (InterPro:IPR002523); BEST Arabidopsis th…	SALK_006797.55.50.x/Homozygote has a WT phenotype, even under conditions of Mg+ stress./19966073
ASI	AT1G16070	chrChr1	-	5512386	5512663	5512386	5512476	5512566	5512663	0,0,0	42,9,67	0,9,1	24,4,3	239	149	0.000803232	0.0,0.0,0.0	0.0,0.584,0.172	-0.252	F_S	tubby like protein 8	Member of TLP family	tubby like protein 8 (TLP8); FUNCTIONS IN: sequence-specific DNA binding transcription factor activity; INVOLVED IN: regulation of transcription; LOCATED IN: cellular_component unknown; EXPRESSED IN: 20 plant structures; EXPRESSED DURING: 12 growth stages; CONTAINS InterPro DOMAIN/s: Tubby, C-terminal (InterPro:IPR000007); BEST Arabidopsis thaliana protein match is: tubby like protein 6 (TAIR:AT1…	/
A3SS	AT1G16610	chrChr1	-	5677153	5677376	5677153	5677355	5677465	5677634	39,46,59	17,9,34	280102243	27,17,37	170	149	3.98755e-05	0.668,0.818,0.603	0.901,0.84,0.852	-0.168	F_S	arginine/serine-rich 45	Encodes SR45, a member of the highly conserved family of serine/arginine-rich (SR) proteins, which play key roles in pre-mRNA splicing and other aspects of RNA metabolism. SR45 is a spliceosome protein, interacts with SR33 and the U1-70K protein of the U1 snRNP. Also involved in plant sugar response. sr45-1 mutation confers hypersensitivity to glucose during early seedling growth.	arginine/serine-rich 45 (SR45); CONTAINS InterPro DOMAIN/s: RNA recognition motif, RNP-1 (InterPro:IPR000504), Nucleotide-binding, alpha-beta plait (InterPro:IPR012677); BEST Arabidopsis thaliana protein match is: arginine/serine-rich protein-related (TAIR:AT1G79100.1).	/
ASI	AT1G16705	chrChr1	+	5712021	5712515	5712021	5712233	5712444	5712515	16,24,33	15,17,49	83,96,53	36,39,20	360	149	4.60106e-05	0.306,0.369,0.218	0.488,0.505,0.523	-0.208	F_S	p300/CBP acetyltransferase-related protein-related	/	p300/CBP acetyltransferase-related protein-related; BEST Arabidopsis thaliana protein match is: histone acetyltransferase of the CBP family 12 (TAIR:AT1G16710.2); Has 35333 Blast hits to 34131 proteins in 2444 species: Archae - 798; Bacteria - 22429; Metazoa - 974; Fungi - 991; Plants - 531; Viruses - 0; Other Eukaryotes - 9610 (source: NCBI BLink).	/
ASI	AT1G16840	chrChr1	-	5763090	5764184	5763090	5763190	5763578	5764184	28,35,35	117,91,57	20,31,29	166208159	537	149	1.41666e-06	0.062,0.096,0.146	0.032,0.04,0.048	0.061	F_S	/	/	unknown protein; BEST Arabidopsis thaliana protein match is: unknown protein (TAIR:AT1G78890.1); Has 35333 Blast hits to 34131 proteins in 2444 species: Archae - 798; Bacteria - 22429; Metazoa - 974; Fungi - 991; Plants - 531; Viruses - 0; Other Eukaryotes - 9610 (source: NCBI BLink).	/
ES	AT1G16860	chrChr1	+	5768207	5769143	5767299	5767641	5769430	5769586	150,80,95	0,0,10	732228426	0,0,0	1085	149	0.000304925	1.0,1.0,0.566	1.0,1.0,1.0	-0.145	F_S	Ubiquitin-specific protease family C19-related protein	/	Ubiquitin-specific protease family C19-related protein; LOCATED IN: plasma membrane; BEST Arabidopsis thaliana protein match is: Ubiquitin-specific protease family C19-related protein (TAIR:AT1G78880.1); Has 605 Blast hits to 295 proteins in 85 species: Archae - 0; Bacteria - 22; Metazoa - 26; Fungi - 28; Plants - 169; Viruses - 0; Other Eukaryotes - 360 (source: NCBI BLink).	/
A5SS	AT1G17110	chrChr1	-	5848199	5848339	5848211	5848339	5848030	5848119	3,0,0	6,20,44	19,2,13	41,0,29	161	149	0.000115818	0.316,0.0,0.0	0.3,1.0,0.293	-0.426	F and L	ubiquitin-specific protease 15	Encodes a ubiquitin-specific protease, and its activity has been confirmed in an in vitro assay. ubp15 mutants have defects in cell proliferation, and the associated processes of leaf, root, stem, flower, and silique development. UBP15 can be found in the nucleus and cytoplasm in transient assays. Though UBP15 is expressed in many tissues, UBP15 transcript levels are higher in rosette leaves and …	ubiquitin-specific protease 15 (UBP15); CONTAINS InterPro DOMAIN/s: Zinc finger, MYND-type (InterPro:IPR002893), Peptidase C19, ubiquitin carboxyl-terminal hydrolase 2, conserved site (InterPro:IPR018200), Peptidase C19, ubiquitin carboxyl-terminal hydrolase 2 (InterPro:IPR001394); BEST Arabidopsis thaliana protein match is: ubiquitin-specific protease 18 (TAIR:AT4G31670.1).	CS860101/Short roots at seedling stage; flat rosettes with narrow and serrated leaves; leaf phenotype becomes more severe in later rosette leaves; reduced weight of rosette leaf per area; strong reduction in width than in length of the rosette leaf blade; decreased epidermal and palisade cell number across the leaf blade; few rosette leaves before bolting; early flowering; weak apical dominance; …
ES	AT1G17110	chrChr1	-	5847809	5847895	5847556	5847719	5848030	5848119	34,43,43	10,0,0	142,64,93	0,0,0	235	149	0.000426615	0.683,1.0,1.0	1.0,1.0,1.0	-0.106	F and L	ubiquitin-specific protease 15	Encodes a ubiquitin-specific protease, and its activity has been confirmed in an in vitro assay. ubp15 mutants have defects in cell proliferation, and the associated processes of leaf, root, stem, flower, and silique development. UBP15 can be found in the nucleus and cytoplasm in transient assays. Though UBP15 is expressed in many tissues, UBP15 transcript levels are higher in rosette leaves and …	ubiquitin-specific protease 15 (UBP15); CONTAINS InterPro DOMAIN/s: Zinc finger, MYND-type (InterPro:IPR002893), Peptidase C19, ubiquitin carboxyl-terminal hydrolase 2, conserved site (InterPro:IPR018200), Peptidase C19, ubiquitin carboxyl-terminal hydrolase 2 (InterPro:IPR001394); BEST Arabidopsis thaliana protein match is: ubiquitin-specific protease 18 (TAIR:AT4G31670.1).	CS860101/Short roots at seedling stage; flat rosettes with narrow and serrated leaves; leaf phenotype becomes more severe in later rosette leaves; reduced weight of rosette leaf per area; strong reduction in width than in length of the rosette leaf blade; decreased epidermal and palisade cell number across the leaf blade; few rosette leaves before bolting; early flowering; weak apical dominance; …
A3SS	AT1G17130	chrChr1	+	5854864	5855035	5854885	5855035	5854092	5854461	0,5,4	30,23,44	32,13,13	74,6,43	170	149	8.46791e-05	0.0,0.16,0.074	0.275,0.655,0.209	-0.302	F and L	Family of unknown function (DUF572)	/	Family of unknown function (DUF572) ; FUNCTIONS IN: molecular_function unknown; INVOLVED IN: biological_process unknown; LOCATED IN: cellular_component unknown; EXPRESSED IN: 24 plant structures; EXPRESSED DURING: 15 growth stages; CONTAINS InterPro DOMAIN/s: Protein of unknown function DUF572 (InterPro:IPR007590); BEST Arabidopsis thaliana protein match is: Family of unknown function (DUF572) (T…	/
ES	AT1G17370	chrChr1	-	5954217	5954279	5953739	5953842	5954720	5955037	45,50,73	0,2,0	154,55,116	14,0,11	211	149	2.61774e-05	1.0,0.946,1.0	0.886,1.0,0.882	0.059	F_S	oligouridylate binding protein 1B	Encodes an RNA–binding protein involved in stress granule formation. Regulated by a transposable element small RNA.	oligouridylate binding protein 1B (UBP1B); FUNCTIONS IN: mRNA 3'-UTR binding; EXPRESSED IN: 23 plant structures; EXPRESSED DURING: 13 growth stages; CONTAINS InterPro DOMAIN/s: RNA recognition motif, RNP-1 (InterPro:IPR000504), Nucleotide-binding, alpha-beta plait (InterPro:IPR012677); BEST Arabidopsis thaliana protein match is: RNA-binding (RRM/RBD/RNP motifs) family protein (TAIR:AT3G14100.1); …	/
A5SS	AT1G17520	chrChr1	-	6025504	6025606	6025522	6025606	6025092	6025378	41,23,23	0,1,0	49,19,22	6,23,6	167	149	2.08724e-08	1.0,0.954,1.0	0.879,0.424,0.766	0.295	F_S	Homeodomain-like/winged-helix DNA-binding family protein	/	Homeodomain-like/winged-helix DNA-binding family protein; FUNCTIONS IN: DNA binding, sequence-specific DNA binding transcription factor activity; INVOLVED IN: in 6 processes; LOCATED IN: nucleus, nucleosome; EXPRESSED IN: 11 plant structures; EXPRESSED DURING: 7 growth stages; CONTAINS InterPro DOMAIN/s: Winged helix-turn-helix transcription repressor DNA-binding (InterPro:IPR011991), SANT, DNA-b…	/
A5SS	AT1G17720	chrChr1	-	6096212	6096389	6096215	6096389	6095831	6095923	0,4,2	64,5,41	40,9,32	64,28,82	152	149	9.22131e-05	0.0,0.44,0.046	0.38,0.24,0.277	-0.137	F_S	Protein phosphatase 2A, regulatory subunit PR55	type 2A protein serine/threonine phosphatase 55 kDa B	ATB BETA; CONTAINS InterPro DOMAIN/s: WD40 repeat-like-containing domain (InterPro:IPR011046), Protein phosphatase 2A, regulatory subunit PR55 (InterPro:IPR000009), Protein phosphatase 2A, regulatory subunit PR55, conserved site (InterPro:IPR018067), WD40 repeat, conserved site (InterPro:IPR019775), WD40/YVTN repeat-like-containing domain (InterPro:IPR015943), WD40 repeat (InterPro:IPR001680), WD…	/
A3SS	AT1G17890	chrChr1	-	6154263	6155470	6154263	6155442	6155574	6155804	0,0,0	32,16,25	5,10,0	60,6,39	177	149	0.000272169	0.0,0.0,0.0	0.066,0.584,0.0	-0.217	F_S	NAD(P)-binding Rossmann-fold superfamily protein	/	GER2; FUNCTIONS IN: coenzyme binding, binding, catalytic activity; INVOLVED IN: GDP-L-fucose biosynthetic process, cellular metabolic process, metabolic process; LOCATED IN: cellular_component unknown; EXPRESSED IN: 23 plant structures; EXPRESSED DURING: 13 growth stages; CONTAINS InterPro DOMAIN/s: NAD-dependent epimerase/dehydratase (InterPro:IPR001509), NAD(P)-binding domain (InterPro:IPR01604…	/
A3SS	AT1G17940	chrChr1	-	6169988	6170143	6169988	6170103	6170413	6170503	38,5,112	0,0,0	43,54,27	0,0,15	189	149	0.000516551	1.0,1.0,1.0	1.0,1.0,0.587	0.138	F_S	Endosomal targeting BRO1-like domain-containing protein	/	Endosomal targeting BRO1-like domain-containing protein; FUNCTIONS IN: molecular_function unknown; INVOLVED IN: N-terminal protein myristoylation; LOCATED IN: cellular_component unknown; CONTAINS InterPro DOMAIN/s: BRO1 (InterPro:IPR004328); BEST Arabidopsis thaliana protein match is: Endosomal targeting BRO1-like domain-containing protein (TAIR:AT1G73390.3); Has 122 Blast hits to 122 proteins in…	/
ASI	AT1G17940	chrChr1	-	6169988	6170503	6169988	6170143	6170413	6170503	25,21,33	32,3,85	8,16,2	28,48,23	419	149	0.00620164	0.217,0.713,0.121	0.092,0.106,0.03	0.274	F_S	Endosomal targeting BRO1-like domain-containing protein	/	Endosomal targeting BRO1-like domain-containing protein; FUNCTIONS IN: molecular_function unknown; INVOLVED IN: N-terminal protein myristoylation; LOCATED IN: cellular_component unknown; CONTAINS InterPro DOMAIN/s: BRO1 (InterPro:IPR004328); BEST Arabidopsis thaliana protein match is: Endosomal targeting BRO1-like domain-containing protein (TAIR:AT1G73390.3); Has 122 Blast hits to 122 proteins in…	/
ASI	AT1G17940	chrChr1	-	6169988	6170503	6169988	6170103	6170413	6170503	31,23,60	0,0,0	23,22,6	0,0,15	459	149	0.00704956	1.0,1.0,1.0	1.0,1.0,0.115	0.295	F_S	Endosomal targeting BRO1-like domain-containing protein	/	Endosomal targeting BRO1-like domain-containing protein; FUNCTIONS IN: molecular_function unknown; INVOLVED IN: N-terminal protein myristoylation; LOCATED IN: cellular_component unknown; CONTAINS InterPro DOMAIN/s: BRO1 (InterPro:IPR004328); BEST Arabidopsis thaliana protein match is: Endosomal targeting BRO1-like domain-containing protein (TAIR:AT1G73390.3); Has 122 Blast hits to 122 proteins in…	/
ASI	AT1G18335	chrChr1	-	6309393	6309653	6309393	6309454	6309587	6309653	32,0,0	66,10,41	9,24,8	10,0,12	282	149	0.000493334	0.204,0.0,0.0	0.322,1.0,0.26	-0.459	F and L	Acyl-CoA N-acyltransferases (NAT) superfamily protein	/	Acyl-CoA N-acyltransferases (NAT) superfamily protein; FUNCTIONS IN: N-acetyltransferase activity; INVOLVED IN: metabolic process; LOCATED IN: cellular_component unknown; CONTAINS InterPro DOMAIN/s: GCN5-related N-acetyltransferase, C-terminal (InterPro:IPR022610), GCN5-related N-acetyltransferase (InterPro:IPR000182), Acyl-CoA N-acyltransferase (InterPro:IPR016181); Has 35333 Blast hits to 34131…	/
ASI	AT1G18415	chrChr1	-	6342939	6344692	6342939	6343851	6343949	6344692	20,17,16	0,0,0	40,6,29	17,11,4	247	149	3.71038e-09	1.0,1.0,1.0	0.587,0.248,0.814	0.45	F_S	/	/	/	/
ASI	AT1G18640	chrChr1	-	6416732	6417021	6416732	6416786	6416871	6417021	10,18,0	65,38,66	3,2,9	159135157	234	149	1.13103e-05	0.089,0.232,0.0	0.012,0.009,0.035	0.088	F and L	3-phosphoserine phosphatase	Encodes a 3-phosphoserine phosphatase acting in the last step of serine biosynthesis within the chloroplast. Essential for embryo, pollen and root development.	3-phosphoserine phosphatase (PSP); FUNCTIONS IN: phosphoserine phosphatase activity; INVOLVED IN: L-serine biosynthetic process; LOCATED IN: chloroplast; EXPRESSED IN: 22 plant structures; EXPRESSED DURING: 13 growth stages; CONTAINS InterPro DOMAIN/s: Haloacid dehalogenase-like hydrolase (InterPro:IPR005834), Phosphoserine phosphatase SerB (InterPro:IPR004469), HAD-superfamily hydrolase, subfami…	/
ASI	AT1G18650	chrChr1	-	6418837	6419459	6418837	6419264	6419425	6419459	34,82,130	214114159	80,21,30	369184342	310	149	4.88085e-08	0.071,0.257,0.282	0.094,0.052,0.04	0.141	F and L	plasmodesmata callose-binding protein 3	Encodes a member of the X8-GPI family of proteins. It localizes to the plasmodesmata and is predicted to bind callose.	plasmodesmata callose-binding protein 3 (PDCB3); CONTAINS InterPro DOMAIN/s: X8 (InterPro:IPR012946); BEST Arabidopsis thaliana protein match is: glucan endo-1,3-beta-glucosidase-like protein 3 (TAIR:AT5G08000.1); Has 1473 Blast hits to 1425 proteins in 72 species: Archae - 4; Bacteria - 6; Metazoa - 5; Fungi - 46; Plants - 1391; Viruses - 0; Other Eukaryotes - 21 (source: NCBI BLink).	/
ASI	AT1G18660	chrChr1	+	6420974	6421501	6420974	6421303	6421397	6421501	48,5,45	0,0,0	20,25,22	26,11,38	243	149	1.11111e-05	1.0,1.0,1.0	0.32,0.582,0.262	0.612	F_S	zinc finger (C3HC4-type RING finger) family protein	/	zinc finger (C3HC4-type RING finger) family protein; FUNCTIONS IN: ATP-dependent peptidase activity, binding, zinc ion binding; INVOLVED IN: proteolysis; EXPRESSED IN: 22 plant structures; EXPRESSED DURING: 13 growth stages; CONTAINS InterPro DOMAIN/s: Peptidase S16, lon N-terminal (InterPro:IPR003111), Zinc finger, RING-type, conserved site (InterPro:IPR017907), Tetratricopeptide-like helical (I…	/
A3SS	AT1G18700	chrChr1	+	6437836	6437913	6437843	6437913	6437590	6437729	0,0,0	12,10,25	0,0,8	75,20,29	156	149	0.0188493	0.0,0.0,0.0	0.0,0.0,0.209	-0.07	F and L	DNAJ heat shock N-terminal domain-containing protein	/	DNAJ heat shock N-terminal domain-containing protein; FUNCTIONS IN: heat shock protein binding; INVOLVED IN: protein folding; LOCATED IN: endoplasmic reticulum; EXPRESSED IN: 24 plant structures; EXPRESSED DURING: 15 growth stages; CONTAINS InterPro DOMAIN/s: Molecular chaperone, heat shock protein, Hsp40, DnaJ (InterPro:IPR015609), Heat shock protein DnaJ, N-terminal (InterPro:IPR001623), Thiore…	/
A5SS	AT1G18730	chrChr1	+	6461317	6461910	6461317	6461389	6461993	6462224	81,19,80	424165292	44,0,21	256341224	670	149	2.22278e-08	0.041,0.025,0.057	0.037,0.0,0.02	0.022	F and L	NDH dependent flow 6	likely a subunit of the chloroplast NAD(P)H dehydrogenase complex, involved in PSI cyclic electron transport. Located on the thylakoid membrane. Mutant has impaired NAD(P)H dehydrogenase activity.	NDH dependent flow 6 (NDF6); FUNCTIONS IN: molecular_function unknown; INVOLVED IN: photosynthetic electron transport in photosystem I; LOCATED IN: chloroplast thylakoid membrane, chloroplast, NAD(P)H dehydrogenase complex (plastoquinone); EXPRESSED IN: 21 plant structures; EXPRESSED DURING: 13 growth stages; Has 36 Blast hits to 36 proteins in 12 species: Archae - 0; Bacteria - 0; Metazoa - 0; F…	SALK_056498C/Impaired NAD(P)H dehydrogenase activity/18535009
ES	AT1G18730	chrChr1	+	6460895	6461073	6460766	6460808	6461173	6461229	216245253	35,0,0	367216287	4,0,0	327	149	3.41588e-05	0.738,1.0,1.0	0.977,1.0,1.0	-0.08	F and L	NDH dependent flow 6	likely a subunit of the chloroplast NAD(P)H dehydrogenase complex, involved in PSI cyclic electron transport. Located on the thylakoid membrane. Mutant has impaired NAD(P)H dehydrogenase activity.	NDH dependent flow 6 (NDF6); FUNCTIONS IN: molecular_function unknown; INVOLVED IN: photosynthetic electron transport in photosystem I; LOCATED IN: chloroplast thylakoid membrane, chloroplast, NAD(P)H dehydrogenase complex (plastoquinone); EXPRESSED IN: 21 plant structures; EXPRESSED DURING: 13 growth stages; Has 36 Blast hits to 36 proteins in 12 species: Archae - 0; Bacteria - 0; Metazoa - 0; F…	SALK_056498C/Impaired NAD(P)H dehydrogenase activity/18535009
ES	AT1G18730	chrChr1	+	6460898	6461073	6460766	6460808	6461173	6461229	122173191	35,0,0	281134240	4,0,0	324	149	0.000715207	0.616,1.0,1.0	0.97,1.0,1.0	-0.118	F and L	NDH dependent flow 6	likely a subunit of the chloroplast NAD(P)H dehydrogenase complex, involved in PSI cyclic electron transport. Located on the thylakoid membrane. Mutant has impaired NAD(P)H dehydrogenase activity.	NDH dependent flow 6 (NDF6); FUNCTIONS IN: molecular_function unknown; INVOLVED IN: photosynthetic electron transport in photosystem I; LOCATED IN: chloroplast thylakoid membrane, chloroplast, NAD(P)H dehydrogenase complex (plastoquinone); EXPRESSED IN: 21 plant structures; EXPRESSED DURING: 13 growth stages; Has 36 Blast hits to 36 proteins in 12 species: Archae - 0; Bacteria - 0; Metazoa - 0; F…	SALK_056498C/Impaired NAD(P)H dehydrogenase activity/18535009
ES	AT1G19120	chrChr1	+	6608652	6608768	6608496	6608565	6608871	6608934	154134170	0,0,0	418371326	4,6,11	265	149	0.00127173	1.0,1.0,1.0	0.983,0.972,0.943	0.034	F and L	Small nuclear ribonucleoprotein family protein	/	Small nuclear ribonucleoprotein family protein; CONTAINS InterPro DOMAIN/s: Like-Sm ribonucleoprotein (LSM) domain (InterPro:IPR001163), Like-Sm ribonucleoprotein (LSM) domain, eukaryotic/archaea-type (InterPro:IPR006649), Like-Sm ribonucleoprotein (LSM)-related domain (InterPro:IPR010920); BEST Arabidopsis thaliana protein match is: Small nuclear ribonucleoprotein family protein (TAIR:AT3G14080.…	lsm1a lsm1b/Retarded germination. Alterations in cotyledon shape and venation. Serrated rosette leaves with reduced area and petiole lenght. Reduced root length and number of secondary roots. Early flowering under short-day. Lost of apical dominance. Shorter siliques with fewer seeds./23221597
A3SS	AT1G19330	chrChr1	-	6681360	6681515	6681360	6681500	6681682	6681809	18,25,5	77,57,117	76,6,53	123,20,108	164	149	0.000481925	0.175,0.285,0.037	0.36,0.214,0.308	-0.128	F and L	/	/	unknown protein; FUNCTIONS IN: molecular_function unknown; INVOLVED IN: biological_process unknown; LOCATED IN: cellular_component unknown; EXPRESSED IN: 22 plant structures; EXPRESSED DURING: 13 growth stages; BEST Arabidopsis thaliana protein match is: unknown protein (TAIR:AT1G75060.1).	/
ASI	AT1G19360	chrChr1	-	6692040	6692566	6692040	6692297	6692382	6692566	10,36,3	0,0,0	43,10,42	8,0,0	234	149	0.00154923	1.0,1.0,1.0	0.774,1.0,1.0	0.075	F_S	Nucleotide-diphospho-sugar transferase family protein	Encodes an arabinosyltransferase that modifies extensin proteins in root hair cells.	Nucleotide-diphospho-sugar transferase family protein; LOCATED IN: endoplasmic reticulum; EXPRESSED IN: 23 plant structures; EXPRESSED DURING: 13 growth stages; CONTAINS InterPro DOMAIN/s: Reticulon (InterPro:IPR003388), Nucleotide-diphospho-sugar transferase, predicted (InterPro:IPR005069); BEST Arabidopsis thaliana protein match is: Nucleotide-diphospho-sugar transferase family protein (TAIR:AT…	/
ASI	AT1G19650	chrChr1	-	6798853	6799384	6798853	6798953	6799098	6799384	10,1,0	23,16,1	31,24,12	24,0,31	294	149	0.0021231	0.181,0.031,0.0	0.396,1.0,0.164	-0.449	F_S	Sec14p-like phosphatidylinositol transfer family protein	/	Sec14p-like phosphatidylinositol transfer family protein; FUNCTIONS IN: phosphatidylinositol transporter activity, transporter activity; INVOLVED IN: transport; LOCATED IN: plasma membrane; EXPRESSED IN: 20 plant structures; EXPRESSED DURING: 15 growth stages; CONTAINS InterPro DOMAIN/s: Cellular retinaldehyde-binding/triple function, C-terminal (InterPro:IPR001251), Cellular retinaldehyde-bindin…	/
ES	AT1G20132	chrChr1	+	6982957	6983213	6982080	6982314	6983301	6983627	14,18,28	0,0,0	101119122	5,12,6	405	149	7.48711e-06	1.0,1.0,1.0	0.881,0.785,0.882	0.151	F_S	GDSL-like Lipase/Acylhydrolase superfamily protein	/	GDSL-like Lipase/Acylhydrolase superfamily protein; FUNCTIONS IN: hydrolase activity, acting on ester bonds, lipase activity; INVOLVED IN: lipid metabolic process; LOCATED IN: endomembrane system; CONTAINS InterPro DOMAIN/s: Lipase, GDSL, active site (InterPro:IPR008265), Lipase, GDSL (InterPro:IPR001087); BEST Arabidopsis thaliana protein match is: GDSL-like Lipase/Acylhydrolase superfamily prot…	/
ASI	AT1G20510	chrChr1	-	7103942	7104564	7103942	7104010	7104418	7104564	1,23,10	4,50,20	48,53,36	295268138	557	149	0.00375168	0.063,0.11,0.118	0.042,0.05,0.065	0.045	F and L	OPC-8:0 CoA ligase1	/	OPC-8:0 CoA ligase1 (OPCL1); FUNCTIONS IN: 4-coumarate-CoA ligase activity; INVOLVED IN: phenylpropanoid metabolic process, jasmonic acid biosynthetic process, response to wounding; LOCATED IN: peroxisome; EXPRESSED IN: 22 plant structures; EXPRESSED DURING: 13 growth stages; CONTAINS InterPro DOMAIN/s: AMP-binding, conserved site (InterPro:IPR020845), AMP-dependent synthetase/ligase (InterPro:IP…	CS65801/reduced levels of JA/
ASI	AT1G20696	chrChr1	+	7180673	7181069	7180673	7180760	7180989	7181069	282109207	27,0,0	190114166	0,0,0	378	149	1.72048e-06	0.805,1.0,1.0	1.0,1.0,1.0	-0.065	F_S	high mobility group B3	Encodes a protein belonging to the subgroup of HMGB (high mobility group B) proteins that have a distinctive DNA-binding motif, the HMG-box domain. The motif confers non-sequence specific interaction with linear DNA and structure-specific binding to distorted DNA sites. The HMGB proteins are involved in the assembly of nucleoprotein complexes. Can be phosphorylated by CK2alpha.	high mobility group B3 (HMGB3); FUNCTIONS IN: chromatin binding, structural constituent of chromatin, DNA binding, sequence-specific DNA binding transcription factor activity; INVOLVED IN: chromatin assembly or disassembly; LOCATED IN: chromatin; EXPRESSED IN: 24 plant structures; EXPRESSED DURING: 13 growth stages; CONTAINS InterPro DOMAIN/s: High mobility group, superfamily (InterPro:IPR009071)…	/
ES	AT1G20890	chrChr1	-	7266971	7267082	7266736	7266875	7267226	7267354	7,27,2	0,0,0	37,50,24	2,14,0	260	149	2.28571e-05	1.0,1.0,1.0	0.914,0.672,1.0	0.138	F and L	/	/	unknown protein; FUNCTIONS IN: molecular_function unknown; INVOLVED IN: biological_process unknown; LOCATED IN: endomembrane system; EXPRESSED IN: 24 plant structures; EXPRESSED DURING: 14 growth stages; BEST Arabidopsis thaliana protein match is: unknown protein (TAIR:AT1G76480.2); Has 33 Blast hits to 33 proteins in 11 species: Archae - 0; Bacteria - 0; Metazoa - 2; Fungi - 0; Plants - 31; Viru…	/
A5SS	AT1G20920	chrChr1	+	7288999	7289309	7288999	7289014	7289385	7289943	88,104,66	71,23,20	101,98,116	16,22,22	444	149	0.0172735	0.294,0.603,0.525	0.679,0.599,0.639	-0.165	F and L	P-loop containing nucleoside triphosphate hydrolases superfamily protein	/	P-loop containing nucleoside triphosphate hydrolases superfamily protein; FUNCTIONS IN: helicase activity, nucleic acid binding, ATP-dependent helicase activity, ATP binding; EXPRESSED IN: 25 plant structures; EXPRESSED DURING: 14 growth stages; CONTAINS InterPro DOMAIN/s: DNA/RNA helicase, DEAD/DEAH box type, N-terminal (InterPro:IPR011545), RNA helicase, DEAD-box type, Q motif (InterPro:IPR0140…	/
ASI	AT1G20920	chrChr1	+	7288999	7289943	7288999	7289014	7289385	7289943	141,181,98	71,23,20	175149185	16,22,22	520	149	0.019822	0.363,0.693,0.584	0.758,0.66,0.707	-0.162	F and L	P-loop containing nucleoside triphosphate hydrolases superfamily protein	/	P-loop containing nucleoside triphosphate hydrolases superfamily protein; FUNCTIONS IN: helicase activity, nucleic acid binding, ATP-dependent helicase activity, ATP binding; EXPRESSED IN: 25 plant structures; EXPRESSED DURING: 14 growth stages; CONTAINS InterPro DOMAIN/s: DNA/RNA helicase, DEAD/DEAH box type, N-terminal (InterPro:IPR011545), RNA helicase, DEAD-box type, Q motif (InterPro:IPR0140…	/
ASI	AT1G21400	chrChr1	+	7495365	7495711	7495365	7495477	7495571	7495711	0,16,0	83152121	11,18,38	228171215	243	149	0.000395586	0.0,0.061,0.0	0.029,0.061,0.098	-0.042	F and L	Thiamin diphosphate-binding fold (THDP-binding) superfamily protein	/	Thiamin diphosphate-binding fold (THDP-binding) superfamily protein; FUNCTIONS IN: oxidoreductase activity, acting on the aldehyde or oxo group of donors, disulfide as acceptor, 3-methyl-2-oxobutanoate dehydrogenase (2-methylpropanoyl-transferring) activity; INVOLVED IN: metabolic process; EXPRESSED IN: guard cell; CONTAINS InterPro DOMAIN/s: Dehydrogenase, E1 component (InterPro:IPR001017); BEST…	CS68924/High levels of free branched-chain amino acids in leaves subjected to prolonged darkness, early senescence in prolonged darkness./|CS68925/High levels of free branched-chain amino acids in leaves subjected to prolonged darkness, early senescence in prolonged darkness./|CS68929/High levels of free branched-chain amino acids in mature seeds and leaves subjected to prolonged darkness, early …
ES	AT1G21720	chrChr1	+	7627426	7627511	7627078	7627168	7627837	7627932	525329354	40,5,0	727473608	2,0,0	234	149	3.53639e-11	0.893,0.977,1.0	0.996,1.0,1.0	-0.042	F_S	proteasome beta subunit C1	20S proteasome beta subunit PBC1 truncated protein (PBC1)	proteasome beta subunit C1 (PBC1); FUNCTIONS IN: peptidase activity, endopeptidase activity, threonine-type endopeptidase activity; INVOLVED IN: ubiquitin-dependent protein catabolic process; LOCATED IN: proteasome core complex, proteasome complex, plasma membrane; EXPRESSED IN: 23 plant structures; EXPRESSED DURING: 14 growth stages; CONTAINS InterPro DOMAIN/s: Proteasome, beta-type subunit, con…	/
ES	AT1G21930	chrChr1	+	7713452	7713515	7712818	7712974	7714051	7714459	159,41,69	0,0,0	150179127	2,12,0	212	149	0.00228798	1.0,1.0,1.0	0.981,0.913,1.0	0.035	F_S	/	/	unknown protein; BEST Arabidopsis thaliana protein match is: unknown protein (TAIR:AT3G42150.3); Has 43 Blast hits to 43 proteins in 13 species: Archae - 0; Bacteria - 0; Metazoa - 0; Fungi - 0; Plants - 43; Viruses - 0; Other Eukaryotes - 0 (source: NCBI BLink).	/
ES	AT1G22330	chrChr1	+	7887990	7888024	7887451	7887569	7888316	7888623	13,18,3	0,0,0	37,25,23	1,13,2	183	149	1.76204e-05	1.0,1.0,1.0	0.968,0.61,0.904	0.173	F_S	RNA-binding (RRM/RBD/RNP motifs) family protein	/	RNA-binding (RRM/RBD/RNP motifs) family protein; FUNCTIONS IN: RNA binding, nucleotide binding, nucleic acid binding; INVOLVED IN: biological_process unknown; LOCATED IN: cellular_component unknown; EXPRESSED IN: 20 plant structures; EXPRESSED DURING: 13 growth stages; CONTAINS InterPro DOMAIN/s: RNA recognition motif, RNP-1 (InterPro:IPR000504), Nucleotide-binding, alpha-beta plait (InterPro:IPR…	/
ASI	AT1G22430	chrChr1	+	7920827	7921128	7920827	7920892	7921032	7921128	2,17,30	20,5,60	5,0,5	48,30,90	289	149	4.24389e-05	0.049,0.637,0.205	0.051,0.0,0.028	0.271	F_S	GroES-like zinc-binding dehydrogenase family protein	/	GroES-like zinc-binding dehydrogenase family protein; FUNCTIONS IN: oxidoreductase activity, zinc ion binding; INVOLVED IN: oxidation reduction; LOCATED IN: cellular_component unknown; EXPRESSED IN: 21 plant structures; EXPRESSED DURING: 13 growth stages; CONTAINS InterPro DOMAIN/s: GroES-like (InterPro:IPR011032), Alcohol dehydrogenase GroES-like (InterPro:IPR013154), Alcohol dehydrogenase, zinc…	/
ASI	AT1G22640	chrChr1	+	8006498	8007460	8006498	8006628	8006708	8007460	32,0,23	34,92,15	3,2,17	72,64,59	229	149	0.0147783	0.38,0.0,0.499	0.026,0.02,0.158	0.225	F and L	myb domain protein 3	MYB-type transcription factor (MYB3) that represses phenylpropanoid biosynthesis gene expression	myb domain protein 3 (MYB3); CONTAINS InterPro DOMAIN/s: SANT, DNA-binding (InterPro:IPR001005), Homeodomain-like (InterPro:IPR009057), Myb, DNA-binding (InterPro:IPR014778), HTH transcriptional regulator, Myb-type, DNA-binding (InterPro:IPR017930), Homeodomain-related (InterPro:IPR012287), Myb transcription factor (InterPro:IPR015495); BEST Arabidopsis thaliana protein match is: myb domain prote…	/
ASI	AT1G22660	chrChr1	+	8020366	8020981	8020366	8020540	8020883	8020981	0,1,1	51,20,55	2,17,17	45,38,47	492	149	1.11633e-08	0.0,0.015,0.005	0.013,0.119,0.099	-0.07	F and L	Polynucleotide adenylyltransferase family protein	/	Polynucleotide adenylyltransferase family protein; FUNCTIONS IN: tRNA adenylyltransferase activity, RNA binding, nucleotidyltransferase activity; INVOLVED IN: tRNA processing, RNA processing; LOCATED IN: mitochondrion; EXPRESSED IN: 23 plant structures; EXPRESSED DURING: 13 growth stages; CONTAINS InterPro DOMAIN/s: Poly A polymerase, head domain (InterPro:IPR002646); BEST Arabidopsis thaliana pr…	/
A5SS	AT1G23080	chrChr1	-	8182205	8183650	8182217	8183650	8181857	8182128	1,0,3	50,50,1	36,16,15	94,68,62	161	149	0.0133224	0.018,0.0,0.735	0.262,0.179,0.183	0.043	F and L	Auxin efflux carrier family protein	Encodes a novel component of auxin efflux that is located apically in the basal cell and is involved during embryogenesis in setting up the apical-basal axis in the embryo. It is also involved in pattern specification during root development. In roots, it is expressed at lateral and basal membranes of provascular cells in the meristem and elongation zone, whereas in the columella cells it coincid…	PIN-FORMED 7 (PIN7); FUNCTIONS IN: auxin:hydrogen symporter activity, transporter activity, auxin efflux transmembrane transporter activity; INVOLVED IN: response to cyclopentenone, root development, pattern specification process, auxin polar transport, longitudinal axis specification; LOCATED IN: plasma membrane, membrane; EXPRESSED IN: 24 plant structures; EXPRESSED DURING: 13 growth stages; CO…	CS9367/No visible phenotype/
ASI	AT1G23240	chrChr1	-	8254050	8254635	8254050	8254152	8254439	8254635	107,61,57	1,44,15	217218126	151,129,83	436	149	0.0107617	0.973,0.321,0.565	0.329,0.366,0.342	0.274	F_S	Caleosin-related family protein	/	Caleosin-related family protein; CONTAINS InterPro DOMAIN/s: Caleosin related (InterPro:IPR007736); BEST Arabidopsis thaliana protein match is: Caleosin-related family protein (TAIR:AT1G70670.1); Has 342 Blast hits to 337 proteins in 61 species: Archae - 0; Bacteria - 0; Metazoa - 0; Fungi - 60; Plants - 279; Viruses - 0; Other Eukaryotes - 3 (source: NCBI BLink).	/
A3SS	AT1G23360	chrChr1	-	8296253	8296509	8296253	8296342	8296593	8296658	67,45,24	0,0,0	49,40,64	0,8,0	316	149	0.00301365	1.0,1.0,1.0	1.0,0.702,1.0	0.099	F_S	S-adenosyl-L-methionine-dependent methyltransferases superfamily protein	Encodes a 2-phytyl-1,4-naphthoquinone methyltransferase that catalyzes the final step in phylloquinone (vitamin K1) biosynthesis.	MENG; CONTAINS InterPro DOMAIN/s: UbiE/COQ5 methyltransferase (InterPro:IPR004033); BEST Arabidopsis thaliana protein match is: S-adenosyl-L-methionine-dependent methyltransferases superfamily protein (TAIR:AT5G57300.3); Has 15509 Blast hits to 15504 proteins in 2608 species: Archae - 581; Bacteria - 10386; Metazoa - 311; Fungi - 448; Plants - 417; Viruses - 0; Other Eukaryotes - 3366 (source: NC…	/
ASI	AT1G23360	chrChr1	-	8296253	8296509	8296253	8296342	8296418	8296509	9,29,10	0,14,7	16,6,19	37,22,15	225	149	0.00338982	1.0,0.578,0.486	0.223,0.153,0.456	0.411	F_S	S-adenosyl-L-methionine-dependent methyltransferases superfamily protein	Encodes a 2-phytyl-1,4-naphthoquinone methyltransferase that catalyzes the final step in phylloquinone (vitamin K1) biosynthesis.	MENG; CONTAINS InterPro DOMAIN/s: UbiE/COQ5 methyltransferase (InterPro:IPR004033); BEST Arabidopsis thaliana protein match is: S-adenosyl-L-methionine-dependent methyltransferases superfamily protein (TAIR:AT5G57300.3); Has 15509 Blast hits to 15504 proteins in 2608 species: Archae - 581; Bacteria - 10386; Metazoa - 311; Fungi - 448; Plants - 417; Viruses - 0; Other Eukaryotes - 3366 (source: NC…	/
ES	AT1G23360	chrChr1	-	8296418	8296509	8296253	8296342	8296593	8296658	10,28,18	0,0,0	60,56,43	0,8,0	240	149	0.00761529	1.0,1.0,1.0	1.0,0.813,1.0	0.062	F_S	S-adenosyl-L-methionine-dependent methyltransferases superfamily protein	Encodes a 2-phytyl-1,4-naphthoquinone methyltransferase that catalyzes the final step in phylloquinone (vitamin K1) biosynthesis.	MENG; CONTAINS InterPro DOMAIN/s: UbiE/COQ5 methyltransferase (InterPro:IPR004033); BEST Arabidopsis thaliana protein match is: S-adenosyl-L-methionine-dependent methyltransferases superfamily protein (TAIR:AT5G57300.3); Has 15509 Blast hits to 15504 proteins in 2608 species: Archae - 581; Bacteria - 10386; Metazoa - 311; Fungi - 448; Plants - 417; Viruses - 0; Other Eukaryotes - 3366 (source: NC…	/
A5SS	AT1G23520	chrChr1	-	8343974	8344118	8343988	8344118	8343423	8343875	0,0,3	1,28,64	5,0,7	67,62,42	163	149	0.0220673	0.0,0.0,0.041	0.064,0.0,0.132	-0.052	F_S	Domain of unknown function (DUF220)	/	Domain of unknown function (DUF220); CONTAINS InterPro DOMAIN/s: Protein of unknown function DUF220 (InterPro:IPR003863); BEST Arabidopsis thaliana protein match is: Domain of unknown function DUF220 (TAIR:AT1G23600.1); Has 145 Blast hits to 132 proteins in 11 species: Archae - 0; Bacteria - 0; Metazoa - 0; Fungi - 0; Plants - 145; Viruses - 0; Other Eukaryotes - 0 (source: NCBI BLink).	/
A3SS	AT1G23570	chrChr1	-	8355588	8355938	8355588	8355732	8356052	8356232	641249145	0,0,0	553855619	25,1,16	355	149	1.22593e-07	1.0,1.0,1.0	0.903,0.997,0.942	0.053	F_S	Domain of unknown function (DUF220)	/	Domain of unknown function (DUF220); INVOLVED IN: biological_process unknown; LOCATED IN: cellular_component unknown; EXPRESSED IN: 6 plant structures; EXPRESSED DURING: 4 anthesis, petal differentiation and expansion stage; CONTAINS InterPro DOMAIN/s: Protein of unknown function DUF220 (InterPro:IPR003863); BEST Arabidopsis thaliana protein match is: Domain of unknown function DUF220 (TAIR:AT1G2…	/
A3SS	AT1G23570	chrChr1	-	8355588	8355938	8355588	8355732	8356058	8356232	345,124,90	0,0,0	225391182	14,4,9	355	149	1.2403e-07	1.0,1.0,1.0	0.871,0.976,0.895	0.086	F_S	Domain of unknown function (DUF220)	/	Domain of unknown function (DUF220); INVOLVED IN: biological_process unknown; LOCATED IN: cellular_component unknown; EXPRESSED IN: 6 plant structures; EXPRESSED DURING: 4 anthesis, petal differentiation and expansion stage; CONTAINS InterPro DOMAIN/s: Protein of unknown function DUF220 (InterPro:IPR003863); BEST Arabidopsis thaliana protein match is: Domain of unknown function DUF220 (TAIR:AT1G2…	/
ASI	AT1G23800	chrChr1	-	8412733	8413101	8412733	8412871	8412963	8413101	4,1,0	50,14,6	7,0,17	59,31,79	241	149	0.0294541	0.047,0.042,0.0	0.068,0.0,0.117	-0.032	F_S	aldehyde dehydrogenase 2B7	Encodes a mitochondrial aldehyde dehydrogenase; nuclear gene for mitochondrial product.	aldehyde dehydrogenase 2B7 (ALDH2B7); FUNCTIONS IN: 3-chloroallyl aldehyde dehydrogenase activity, aldehyde dehydrogenase (NAD) activity; INVOLVED IN: oxidation reduction, metabolic process; LOCATED IN: mitochondrion; EXPRESSED IN: 13 plant structures; EXPRESSED DURING: LP.06 six leaves visible, 4 anthesis, LP.10 ten leaves visible, 4 leaf senescence stage, petal differentiation and expansion sta…	CS69776/No visible phenotype/|CS69777/No visible phenotype/|CS69778/No visible phenotype/|CS69779/No visible phenotype/|CS69780/No visible phenotype/
A3SS	AT1G23950	chrChr1	-	8470351	8470602	8470351	8470512	8470698	8470897	17,23,46	7,0,0	43,27,29	0,0,0	239	149	0.00741502	0.602,1.0,1.0	1.0,1.0,1.0	-0.133	F_S	Protein of unknown function (DUF626)	/	Protein of unknown function (DUF626); CONTAINS InterPro DOMAIN/s: Protein of unknown function DUF626, Arabidopsis thaliana (InterPro:IPR006462); BEST Arabidopsis thaliana protein match is: Protein of unknown function (DUF626) (TAIR:AT1G23970.2); Has 35333 Blast hits to 34131 proteins in 2444 species: Archae - 798; Bacteria - 22429; Metazoa - 974; Fungi - 991; Plants - 531; Viruses - 0; Other Euka…	/
A5SS	AT1G23950	chrChr1	-	8470683	8470897	8470698	8470897	8470351	8470602	1,25,8	0,0,2	45,20,27	8,0,0	164	149	0.0134692	1.0,1.0,0.784	0.836,1.0,1.0	-0.017	F_S	Protein of unknown function (DUF626)	/	Protein of unknown function (DUF626); CONTAINS InterPro DOMAIN/s: Protein of unknown function DUF626, Arabidopsis thaliana (InterPro:IPR006462); BEST Arabidopsis thaliana protein match is: Protein of unknown function (DUF626) (TAIR:AT1G23970.2); Has 35333 Blast hits to 34131 proteins in 2444 species: Archae - 798; Bacteria - 22429; Metazoa - 974; Fungi - 991; Plants - 531; Viruses - 0; Other Euka…	/
ES	AT1G24260	chrChr1	-	8594200	8594242	8593972	8594115	8594325	8594367	670509515	27,32,14	1447773813	59,12,17	191	149	0.0237335	0.951,0.925,0.966	0.95,0.98,0.974	-0.021	F_S	K-box region and MADS-box transcription factor family protein	Member of the MADs box transcription factor family. SEP3 is redundant with SEP1 and 2. Flowers of SEP1/2/3 triple mutants show a conversion of petals and stamens to sepals.SEP3 forms heterotetrameric complexes with other MADS box family members and binds to the CArG box motif.	SEPALLATA3 (SEP3); FUNCTIONS IN: protein binding, DNA binding, sequence-specific DNA binding transcription factor activity; INVOLVED IN: in 6 processes; LOCATED IN: nucleus; EXPRESSED IN: 16 plant structures; EXPRESSED DURING: 7 growth stages; CONTAINS InterPro DOMAIN/s: Transcription factor, MADS-box (InterPro:IPR002100), Transcription factor, K-box (InterPro:IPR002487); BEST Arabidopsis thalian…	sep1 sep2 se3/+ sep4/Early flower mutant phenotypes are lessened in later-arising flowers which appear more normal whilst still displaying significant perturbations of organ development./15530395|sep1 sep2 se3/+ sep4/Gynoecium often supported by an elongated gynophore./15530395|sep1 sep2 se3/+ sep4/Many flowers display a loss of fourth whorl determinancy./15530395|sep1 sep2 se3/+ sep4/Profound ch…
ES	AT1G24350	chrChr1	-	8639284	8639418	8638915	8639172	8639505	8639598	0,0,0	70,29,25	0,16,0	89,32,70	283	149	0.00155645	0.0,0.0,0.0	0.0,0.208,0.0	-0.069	F_S	Acid phosphatase/vanadium-dependent haloperoxidase-related protein	/	Acid phosphatase/vanadium-dependent haloperoxidase-related protein; INVOLVED IN: biological_process unknown; EXPRESSED IN: 24 plant structures; EXPRESSED DURING: 15 growth stages; CONTAINS InterPro DOMAIN/s: Acid phosphatase/vanadium-dependent haloperoxidase related (InterPro:IPR003832); BEST Arabidopsis thaliana protein match is: Acid phosphatase/vanadium-dependent haloperoxidase-related protein…	/
A3SS	AT1G24706	chrChr1	+	8753666	8754475	8753669	8754475	8753378	8753586	0,0,0	19,26,31	13,0,1	81,16,48	152	149	0.000110336	0.0,0.0,0.0	0.136,0.0,0.02	-0.052	F and L	THO2	Encodes a component of the putative Arabidopsis THO/TREX complex: THO1 or HPR1 (At5g09860), THO2 (At1g24706), THO3 or TEX1 (At5g56130), THO5 (At5g42920, At1g45233), THO6 (At2g19430), and THO7 (At5g16790, At3g02950). THO/TREX complexes in animals have been implicated in the transport of mRNA precursors. Mutants of THO3/TEX1, THO1, THO6 accumulate reduced amount of small interfering (si)RNA, sugges…	THO2; FUNCTIONS IN: molecular_function unknown; INVOLVED IN: biological_process unknown; LOCATED IN: cellular_component unknown; EXPRESSED IN: 23 plant structures; EXPRESSED DURING: 13 growth stages; CONTAINS InterPro DOMAIN/s: THO complex, subunitTHOC2, C-region (InterPro:IPR021418), THO complex, subunitTHOC2, N-region (InterPro:IPR021726).	SALK_072011C/Homozygotes not recoverable as mature plants. Most seeds abort however a small number (6%) were recovered after germination on MS plates. The seedlings had short roots, no true leaves and died soon after germination./25976549|SALK_130342/Most homozygous embryos abort. Some can be recovered by germination on MS media. Those seedlings have short roots, never develop true leaves and die…
ASI	AT1G25420	chrChr1	+	8916360	8916674	8916360	8916493	8916570	8916674	0,0,4	10,6,17	17,30,16	112,6,53	226	149	0.002427	0.0,0.0,0.134	0.091,0.767,0.166	-0.297	F and L	Regulator of Vps4 activity in the MVB pathway protein	/	Regulator of Vps4 activity in the MVB pathway protein; CONTAINS InterPro DOMAIN/s: Protein of unknown function DUF292, eukaryotic (InterPro:IPR005061); BEST Arabidopsis thaliana protein match is: Regulator of Vps4 activity in the MVB pathway protein (TAIR:AT1G34220.2); Has 638 Blast hits to 625 proteins in 177 species: Archae - 0; Bacteria - 0; Metazoa - 143; Fungi - 157; Plants - 289; Viruses - …	/
ASI	AT1G26160	chrChr1	-	9045084	9045319	9045084	9045121	9045239	9045319	37,5,2	31,34,79	5,8,0	73,63,79	267	149	0.00256194	0.4,0.076,0.014	0.037,0.066,0.0	0.129	F_S	Metal-dependent phosphohydrolase	/	Metal-dependent phosphohydrolase; FUNCTIONS IN: catalytic activity; INVOLVED IN: biological_process unknown; LOCATED IN: chloroplast; EXPRESSED IN: 22 plant structures; EXPRESSED DURING: 13 growth stages; CONTAINS InterPro DOMAIN/s: Metal-dependent phosphohydrolase, HD subdomain (InterPro:IPR006674), Metal-dependent phosphohydrolase, HD domain (InterPro:IPR003607); BEST Arabidopsis thaliana prote…	/
ASI	AT1G26260	chrChr1	+	9088836	9089375	9088836	9088924	9089012	9089375	45,8,0	109,19,54	0,7,0	39,91,43	237	149	3.30162e-06	0.206,0.209,0.0	0.0,0.046,0.0	0.123	F_S	cryptochrome-interacting basic-helix-loop-helix 5	Encodes CIB5 (cryptochrome-interacting basic-helix-loop-helix). Related to CIB1 (AT4G34530). CIB5 interacts with CRY2 and forms heterodimer with CIB1 in vitro. Regulates flowering time redundantly with CIB1.	cryptochrome-interacting basic-helix-loop-helix 5 (CIB5); FUNCTIONS IN: DNA binding, sequence-specific DNA binding transcription factor activity; INVOLVED IN: positive regulation of flower development, regulation of transcription; LOCATED IN: nucleus; EXPRESSED IN: 20 plant structures; EXPRESSED DURING: 13 growth stages; CONTAINS InterPro DOMAIN/s: Helix-loop-helix DNA-binding domain (InterPro:IP…	cib1 cib5/cib1 or cib5 single mutant shows no obvious phenotype, and cib1cib5 double mutant showed a mild but statistically significant delay of flowering under a photoperiodic inductive condition (plants were grown in short-day photoperiod (9h light/15h dark) for 20 days and transfered to long-day photoperiod (16h light/ 8h dark) for 4 days, and removed back to short-day to continue grow until f…
ASI	AT1G26440	chrChr1	-	9144994	9145340	9144994	9145195	9145300	9145340	8,22,23	0,6,0	32,29,34	2,0,0	254	149	0.0185368	1.0,0.683,1.0	0.904,1.0,1.0	-0.074	F and L	ureide permease 5	uptake assays in yeast mutants indicated this splice variant is a cellular importer for allantoin, uracil and xanthine	ureide permease 5 (UPS5); FUNCTIONS IN: xanthine transmembrane transporter activity, uracil transmembrane transporter activity, allantoin uptake transmembrane transporter activity; INVOLVED IN: xanthine transport, uracil transport, allantoin transport; LOCATED IN: endomembrane system; EXPRESSED IN: 31 plant structures; EXPRESSED DURING: 13 growth stages; BEST Arabidopsis thaliana protein match is…	/
ASI	AT1G27460	chrChr1	+	9535621	9537006	9535621	9536793	9536873	9537006	56,10,9	0,0,0	18,33,25	5,2,0	229	149	0.00250397	1.0,1.0,1.0	0.701,0.915,1.0	0.128	F_S	no pollen germination related 1	encodes a calmodulin-binding protein that is expressed in pollen, suspension culture cells, flowers, and fruits.	no pollen germination related 1 (NPGR1); FUNCTIONS IN: calmodulin binding; INVOLVED IN: biological_process unknown; LOCATED IN: plasma membrane; EXPRESSED IN: 23 plant structures; EXPRESSED DURING: 13 growth stages; CONTAINS InterPro DOMAIN/s: Tetratricopeptide-like helical (InterPro:IPR011990), Tetratricopeptide repeat-containing (InterPro:IPR013026), Tetratricopeptide repeat (InterPro:IPR019734…	/
ASI	AT1G27770	chrChr1	-	9673280	9675363	9673280	9675232	9675308	9675363	0,0,0	39,6,2	9,2,5	35,20,35	225	149	1.30316e-05	0.0,0.0,0.0	0.146,0.062,0.086	-0.098	F and L	autoinhibited Ca2+-ATPase 1	Encodes a chloroplast envelope Ca2+-ATPase with an N-terminal autoinhibitor.	autoinhibited Ca2+-ATPase 1 (ACA1); FUNCTIONS IN: calcium channel activity, calcium-transporting ATPase activity, calmodulin binding; INVOLVED IN: cation transport, calcium ion transport, metabolic process, ATP biosynthetic process; LOCATED IN: endoplasmic reticulum, plasma membrane, chloroplast inner membrane; EXPRESSED IN: 24 plant structures; EXPRESSED DURING: 13 growth stages; CONTAINS InterP…	/
ASI	AT1G27900	chrChr1	-	9716178	9716607	9716178	9716339	9716537	9716607	0,0,0	40,22,43	11,0,18	40,38,16	347	149	8.87013e-08	0.0,0.0,0.0	0.106,0.0,0.326	-0.144	F_S	RNA helicase family protein	/	RNA helicase family protein; FUNCTIONS IN: in 7 functions; INVOLVED IN: biological_process unknown; LOCATED IN: cellular_component unknown; EXPRESSED IN: 23 plant structures; EXPRESSED DURING: 13 growth stages; CONTAINS InterPro DOMAIN/s: Helicase-associated domain (InterPro:IPR007502), ATPase, AAA+ type, core (InterPro:IPR003593), DNA/RNA helicase, DEAD/DEAH box type, N-terminal (InterPro:IPR011…	/
A3SS	AT1G27900	chrChr1	-	9716178	9716398	9716178	9716339	9716537	9716607	0,0,0	40,22,43	7,0,4	40,38,16	208	149	0.000272583	0.0,0.0,0.0	0.111,0.0,0.152	-0.088	F_S	RNA helicase family protein	/	RNA helicase family protein; FUNCTIONS IN: in 7 functions; INVOLVED IN: biological_process unknown; LOCATED IN: cellular_component unknown; EXPRESSED IN: 23 plant structures; EXPRESSED DURING: 13 growth stages; CONTAINS InterPro DOMAIN/s: Helicase-associated domain (InterPro:IPR007502), ATPase, AAA+ type, core (InterPro:IPR003593), DNA/RNA helicase, DEAD/DEAH box type, N-terminal (InterPro:IPR011…	/
ASI	AT1G27960	chrChr1	-	9742974	9743968	9742974	9743187	9743479	9743968	21,21,17	48,8,3	12,43,2	21,43,36	441	149	0.0178724	0.129,0.47,0.657	0.162,0.253,0.018	0.274	F_S	evolutionarily conserved C-terminal region 9	encodes a protein whose C-terminal region is similar to ECT1 and ECT2, which bind to CIPK1.	evolutionarily conserved C-terminal region 9 (ECT9); CONTAINS InterPro DOMAIN/s: YTH domain (InterPro:IPR007275); BEST Arabidopsis thaliana protein match is: evolutionarily conserved C-terminal region 5 (TAIR:AT3G13060.2); Has 956 Blast hits to 946 proteins in 159 species: Archae - 0; Bacteria - 0; Metazoa - 416; Fungi - 120; Plants - 329; Viruses - 0; Other Eukaryotes - 91 (source: NCBI BLink).	/
ASI	AT1G28090	chrChr1	+	9795717	9796135	9795717	9795948	9796059	9796135	0,0,0	10,4,7	3,0,9	12,4,35	260	149	9.66319e-05	0.0,0.0,0.0	0.125,0.0,0.128	-0.084	F and L	Polynucleotide adenylyltransferase family protein	/	Polynucleotide adenylyltransferase family protein; FUNCTIONS IN: RNA binding, nucleotidyltransferase activity; INVOLVED IN: RNA processing; LOCATED IN: cellular_component unknown; EXPRESSED IN: 22 plant structures; EXPRESSED DURING: 13 growth stages; CONTAINS InterPro DOMAIN/s: Poly A polymerase, head domain (InterPro:IPR002646); BEST Arabidopsis thaliana protein match is: Polynucleotide adenylyl…	/
ES	AT1G28090	chrChr1	+	9797974	9798034	9797775	9797883	9798141	9798203	64,8,9	0,0,1	51,36,28	2,0,8	209	149	0.0011497	1.0,1.0,0.865	0.948,1.0,0.714	0.068	F and L	Polynucleotide adenylyltransferase family protein	/	Polynucleotide adenylyltransferase family protein; FUNCTIONS IN: RNA binding, nucleotidyltransferase activity; INVOLVED IN: RNA processing; LOCATED IN: cellular_component unknown; EXPRESSED IN: 22 plant structures; EXPRESSED DURING: 13 growth stages; CONTAINS InterPro DOMAIN/s: Poly A polymerase, head domain (InterPro:IPR002646); BEST Arabidopsis thaliana protein match is: Polynucleotide adenylyl…	/
A3SS	AT1G28210	chrChr1	+	9859856	9860158	9859892	9860158	9859370	9859460	0,2,0	25,12,19	6,30,6	19,37,39	185	149	3.85619e-07	0.0,0.118,0.0	0.203,0.395,0.11	-0.197	F_S	DNAJ heat shock family protein	DnaJ homolog AtJ1 (atj)	ATJ1; FUNCTIONS IN: unfolded protein binding, heat shock protein binding, zinc ion binding, nucleic acid binding; INVOLVED IN: protein folding; LOCATED IN: mitochondrion; EXPRESSED IN: 22 plant structures; EXPRESSED DURING: 11 growth stages; CONTAINS InterPro DOMAIN/s: Molecular chaperone, heat shock protein, Hsp40, DnaJ (InterPro:IPR015609), HSP40/DnaJ peptide-binding (InterPro:IPR008971), Chape…	/
ASI	AT1G28210	chrChr1	+	9859370	9860158	9859370	9859460	9859892	9860158	0,0,0	25,12,19	3,17,0	19,37,39	581	149	0.000109977	0.0,0.0,0.0	0.039,0.105,0.0	-0.048	F_S	DNAJ heat shock family protein	DnaJ homolog AtJ1 (atj)	ATJ1; FUNCTIONS IN: unfolded protein binding, heat shock protein binding, zinc ion binding, nucleic acid binding; INVOLVED IN: protein folding; LOCATED IN: mitochondrion; EXPRESSED IN: 22 plant structures; EXPRESSED DURING: 11 growth stages; CONTAINS InterPro DOMAIN/s: Molecular chaperone, heat shock protein, Hsp40, DnaJ (InterPro:IPR015609), HSP40/DnaJ peptide-binding (InterPro:IPR008971), Chape…	/
A3SS	AT1G28490	chrChr1	+	10016864	10016982	10016868	10016982	10016566	10016680	1,3,0	23,80,59	9,19,10	61,65,59	153	149	2.57716e-08	0.041,0.035,0.0	0.126,0.222,0.142	-0.138	F_S	syntaxin of plants 61	Encodes one of 24 Arabidopsis syntaxins. Its mRNA has been shown to be expressed.	syntaxin of plants 61 (SYP61); CONTAINS InterPro DOMAIN/s: Target SNARE coiled-coil domain (InterPro:IPR000727), Syntaxin/epimorphin, conserved site (InterPro:IPR006012), t-SNARE (InterPro:IPR010989), Syntaxin 6, N-terminal (InterPro:IPR015260); BEST Arabidopsis thaliana protein match is: syntaxin of plants 52 (TAIR:AT1G79590.2); Has 935 Blast hits to 902 proteins in 210 species: Archae - 0; Bact…	osm1/Sensitive to osmotic stress, tendency to wilt/
A3SS	AT1G28520	chrChr1	+	10030063	10030213	10030111	10030213	10029673	10029943	7,1,0	0,4,5	93,20,77	1,0,9	197	149	0.000965511	1.0,0.159,0.0	0.986,1.0,0.866	-0.564	F and L	vascular plant one zinc finger protein	/	vascular plant one zinc finger protein (VOZ1); BEST Arabidopsis thaliana protein match is: vascular plant one zinc finger protein 2 (TAIR:AT2G42400.1); Has 77 Blast hits to 70 proteins in 13 species: Archae - 0; Bacteria - 0; Metazoa - 2; Fungi - 0; Plants - 75; Viruses - 0; Other Eukaryotes - 0 (source: NCBI BLink).	/
ASI	AT1G28580	chrChr1	-	10045630	10046552	10045630	10045846	10046108	10046552	2,13,1	32,43,3	33,14,18	99,2,63	411	149	0.0271501	0.022,0.099,0.108	0.108,0.717,0.094	-0.23	F_S	GDSL-like Lipase/Acylhydrolase superfamily protein	/	GDSL-like Lipase/Acylhydrolase superfamily protein; FUNCTIONS IN: lipase activity, hydrolase activity, acting on ester bonds, carboxylesterase activity; INVOLVED IN: lipid metabolic process; LOCATED IN: vacuole; EXPRESSED IN: 22 plant structures; EXPRESSED DURING: 13 growth stages; CONTAINS InterPro DOMAIN/s: Lipase, GDSL (InterPro:IPR001087); BEST Arabidopsis thaliana protein match is: SGNH hydr…	/
ASI	AT1G28610	chrChr1	-	10054233	10054760	10054233	10054510	10054614	10054760	2,2,1	9,31,0	30,4,11	19,0,15	253	149	0.0144426	0.116,0.037,1.0	0.482,1.0,0.302	-0.21	F_S	GDSL-like Lipase/Acylhydrolase superfamily protein	/	GDSL-like Lipase/Acylhydrolase superfamily protein; FUNCTIONS IN: lipase activity, hydrolase activity, acting on ester bonds, carboxylesterase activity; INVOLVED IN: lipid metabolic process; LOCATED IN: endomembrane system; EXPRESSED IN: 22 plant structures; EXPRESSED DURING: 13 growth stages; CONTAINS InterPro DOMAIN/s: Lipase, GDSL (InterPro:IPR001087); BEST Arabidopsis thaliana protein match i…	/
ASI	AT1G28960	chrChr1	-	10109925	10110359	10109925	10110022	10110161	10110359	20,17,91	0,8,8	49,7,40	38,44,19	288	149	6.43399e-05	1.0,0.524,0.855	0.4,0.076,0.521	0.461	F and L	nudix hydrolase homolog 15	Encodes a ppGpp pyrophosphohydrolase.	nudix hydrolase homolog 15 (NUDX15); CONTAINS InterPro DOMAIN/s: NUDIX hydrolase domain-like (InterPro:IPR015797), NUDIX hydrolase domain (InterPro:IPR000086), NUDIX hydrolase, AtNUDT22 (InterPro:IPR017397); BEST Arabidopsis thaliana protein match is: nudix hydrolase homolog 22 (TAIR:AT2G33980.1); Has 3635 Blast hits to 3634 proteins in 1300 species: Archae - 59; Bacteria - 2277; Metazoa - 167; F…	rwm1/Resistant to infection by Watermelon mosaic virus (WMV)./24930633
ASI	AT1G28960	chrChr1	-	10109499	10110022	10109499	10109811	10109925	10110022	10,20,83	0,21,25	13,13,4	37,4,27	263	149	0.0131056	1.0,0.35,0.653	0.166,0.648,0.077	0.371	F and L	nudix hydrolase homolog 15	Encodes a ppGpp pyrophosphohydrolase.	nudix hydrolase homolog 15 (NUDX15); CONTAINS InterPro DOMAIN/s: NUDIX hydrolase domain-like (InterPro:IPR015797), NUDIX hydrolase domain (InterPro:IPR000086), NUDIX hydrolase, AtNUDT22 (InterPro:IPR017397); BEST Arabidopsis thaliana protein match is: nudix hydrolase homolog 22 (TAIR:AT2G33980.1); Has 3635 Blast hits to 3634 proteins in 1300 species: Archae - 59; Bacteria - 2277; Metazoa - 167; F…	rwm1/Resistant to infection by Watermelon mosaic virus (WMV)./24930633
ES	AT1G29030	chrChr1	-	10131069	10131135	10130905	10130971	10131777	10131927	23,3,2	0,0,0	29,2,16	2,8,18	215	149	3.78641e-08	1.0,1.0,1.0	0.909,0.148,0.381	0.521	F_S	Apoptosis inhibitory protein 5 (API5)	/	Apoptosis inhibitory protein 5 (API5); FUNCTIONS IN: binding; INVOLVED IN: biological_process unknown; LOCATED IN: cellular_component unknown; CONTAINS InterPro DOMAIN/s: Apoptosis inhibitory 5 (InterPro:IPR008383), Armadillo-type fold (InterPro:IPR016024); BEST Arabidopsis thaliana protein match is: Apoptosis inhibitory protein 5 (API5) (TAIR:AT2G34040.1); Has 834 Blast hits to 647 proteins in 1…	/
A3SS	AT1G29060	chrChr1	+	10148041	10148165	10148070	10148165	10147604	10147918	30,24,6	4,6,0	58,26,17	7,15,15	178	149	0.0369229	0.863,0.77,1.0	0.874,0.592,0.487	0.227	F_S	Target SNARE coiled-coil domain protein	/	Target SNARE coiled-coil domain protein; CONTAINS InterPro DOMAIN/s: Target SNARE coiled-coil domain (InterPro:IPR000727); BEST Arabidopsis thaliana protein match is: Target SNARE coiled-coil domain protein (TAIR:AT4G14600.1); Has 153 Blast hits to 153 proteins in 61 species: Archae - 0; Bacteria - 0; Metazoa - 33; Fungi - 28; Plants - 80; Viruses - 0; Other Eukaryotes - 12 (source: NCBI BLink).	atsft12-3/Increased salt tolerance./25689889|SALK_054695C/Increased sensitivity to salt (130 or 140 mM NaCl ) and osmotic (350 or 400 mM mannitol) stress./25689889|SALK_141347C/Increased sensitivity to salt (130 or 140 mM NaCl ) and osmotic (350 or 400 mM mannitol) stress./25689889
ASI	AT1G29120	chrChr1	+	10176986	10177190	10176986	10177042	10177137	10177190	20,4,3	23,0,0	3,1,2	33,32,25	244	149	3.06691e-07	0.347,1.0,1.0	0.053,0.019,0.047	0.743	F and L	Hydrolase-like protein family	/	Hydrolase-like protein family; FUNCTIONS IN: molecular_function unknown; INVOLVED IN: biological_process unknown; LOCATED IN: chloroplast; EXPRESSED IN: 22 plant structures; EXPRESSED DURING: 13 growth stages; CONTAINS InterPro DOMAIN/s: Protein of unknown function DUF676, hydrolase-like (InterPro:IPR007751); BEST Arabidopsis thaliana protein match is: alpha/beta-Hydrolases superfamily protein (T…	/
ASI	AT1G29120	chrChr1	+	10177860	10178508	10177860	10177958	10178038	10178508	0,1,0	58,8,54	4,8,1	44,36,47	229	149	0.000465711	0.0,0.075,0.0	0.056,0.126,0.014	-0.04	F and L	Hydrolase-like protein family	/	Hydrolase-like protein family; FUNCTIONS IN: molecular_function unknown; INVOLVED IN: biological_process unknown; LOCATED IN: chloroplast; EXPRESSED IN: 22 plant structures; EXPRESSED DURING: 13 growth stages; CONTAINS InterPro DOMAIN/s: Protein of unknown function DUF676, hydrolase-like (InterPro:IPR007751); BEST Arabidopsis thaliana protein match is: alpha/beta-Hydrolases superfamily protein (T…	/
ASI	AT1G29120	chrChr1	+	10178038	10178472	10178038	10178146	10178230	10178472	10,27,50	48,3,24	44,53,31	13,0,5	233	149	0.00968209	0.118,0.852,0.571	0.684,1.0,0.799	-0.314	F and L	Hydrolase-like protein family	/	Hydrolase-like protein family; FUNCTIONS IN: molecular_function unknown; INVOLVED IN: biological_process unknown; LOCATED IN: chloroplast; EXPRESSED IN: 22 plant structures; EXPRESSED DURING: 13 growth stages; CONTAINS InterPro DOMAIN/s: Protein of unknown function DUF676, hydrolase-like (InterPro:IPR007751); BEST Arabidopsis thaliana protein match is: alpha/beta-Hydrolases superfamily protein (T…	/
ASI	AT1G29170	chrChr1	-	10190529	10190839	10190529	10190646	10190746	10190839	68,11,23	14,49,17	4,9,7	79,45,86	249	149	2.26538e-06	0.744,0.118,0.447	0.029,0.107,0.046	0.376	F_S	SCAR family protein	Encodes a member of the SCAR family.These proteins are part of a complex (WAVE) complex.The SCAR subunit activates the ARP2/3 complex which in turn act as a nucleator for actin filaments.	WAVE2; BEST Arabidopsis thaliana protein match is: SCAR family protein (TAIR:AT2G34150.2); Has 1242 Blast hits to 945 proteins in 214 species: Archae - 0; Bacteria - 272; Metazoa - 455; Fungi - 71; Plants - 226; Viruses - 5; Other Eukaryotes - 213 (source: NCBI BLink).	scar3-1/Phenotype not described./17267444
A3SS	AT1G29357	chrChr1	-	10273930	10275219	10273930	10275147	10275293	10275765	6,1,0	20,35,17	17,17,17	34,0,13	221	149	3.86609e-06	0.168,0.019,0.0	0.252,1.0,0.469	-0.511	F_S	/	/	/	/
ASI	AT1G29410	chrChr1	-	10297749	10299001	10297749	10298701	10298837	10299001	54,6,2	0,0,0	20,2,13	19,19,31	285	149	1.11111e-05	1.0,1.0,1.0	0.355,0.052,0.18	0.804	F and L	phosphoribosylanthranilate isomerase 3	Encodes phosphoribosylanthranilate isomerase which catalyzes the third step in tryptophan biosynthesis.	phosphoribosylanthranilate isomerase 3 (PAI3); CONTAINS InterPro DOMAIN/s: N-(5&apos;phosphoribosyl)anthranilate isomerase (PRAI) (InterPro:IPR001240), Aldolase-type TIM barrel (InterPro:IPR013785), Ribulose-phosphate binding barrel (InterPro:IPR011060); BEST Arabidopsis thaliana protein match is: phosphoribosylanthranilate isomerase 1 (TAIR:AT1G07780.4); Has 4015 Blast hits to 4015 proteins in 1…	/
ASI	AT1G29950	chrChr1	+	10493065	10494598	10493065	10494261	10494338	10494598	353,70,135	12,3,0	114167151	1,2,1	226	149	0.0117291	0.951,0.939,1.0	0.987,0.982,0.99	-0.023	F_S	basic helix-loop-helix (bHLH) DNA-binding superfamily protein	/	basic helix-loop-helix (bHLH) DNA-binding superfamily protein; FUNCTIONS IN: transcription regulator activity, sequence-specific DNA binding transcription factor activity; INVOLVED IN: regulation of transcription; LOCATED IN: nucleus; CONTAINS InterPro DOMAIN/s: Helix-loop-helix DNA-binding domain (InterPro:IPR001092), Helix-loop-helix DNA-binding (InterPro:IPR011598); BEST Arabidopsis thaliana p…	/
ASI	AT1G30130	chrChr1	+	10588991	10590209	10588991	10589239	10589451	10590209	46,21,0	138,57,23	4,13,6	56,56,68	361	149	0.00267761	0.121,0.132,0.0	0.029,0.087,0.035	0.034	F and L	/	/	unknown protein; FUNCTIONS IN: molecular_function unknown; INVOLVED IN: biological_process unknown; LOCATED IN: endomembrane system; EXPRESSED IN: 23 plant structures; EXPRESSED DURING: 13 growth stages; CONTAINS InterPro DOMAIN/s: Protein of unknown function DUF1365 (InterPro:IPR010775); Has 1789 Blast hits to 1789 proteins in 449 species: Archae - 0; Bacteria - 824; Metazoa - 0; Fungi - 6; Plan…	/
ASI	AT1G30300	chrChr1	+	10675003	10675455	10675003	10675065	10675153	10675455	59,36,75	54,22,32	60,75,52	14,19,6	237	149	3.18417e-05	0.407,0.507,0.596	0.729,0.713,0.845	-0.259	F_S	Metallo-hydrolase/oxidoreductase superfamily protein	/	Metallo-hydrolase/oxidoreductase superfamily protein; BEST Arabidopsis thaliana protein match is: Metallo-hydrolase/oxidoreductase superfamily protein (TAIR:AT4G03610.1); Has 2065 Blast hits to 2048 proteins in 545 species: Archae - 22; Bacteria - 934; Metazoa - 0; Fungi - 23; Plants - 103; Viruses - 0; Other Eukaryotes - 983 (source: NCBI BLink).	/
ASI	AT1G30410	chrChr1	+	10746241	10746751	10746241	10746363	10746505	10746751	0,0,0	49,28,2	0,0,21	53,50,34	291	149	0.000165582	0.0,0.0,0.0	0.0,0.0,0.24	-0.08	F_S	multidrug resistance-associated protein 13	member of MRP subfamily	multidrug resistance-associated protein 13 (MRP13); FUNCTIONS IN: ATPase activity, coupled to transmembrane movement of substances; INVOLVED IN: transport, transmembrane transport; LOCATED IN: integral to membrane; CONTAINS InterPro DOMAIN/s: ATPase, AAA+ type, core (InterPro:IPR003593), ABC transporter-like (InterPro:IPR003439), ABC transporter, transmembrane domain, type 1 (InterPro:IPR011527),…	/
A3SS	AT1G30470	chrChr1	+	10783763	10783892	10783769	10783892	10783520	10783689	16,16,6	0,0,0	95,44,70	9,0,0	155	149	0.0379965	1.0,1.0,1.0	0.91,1.0,1.0	0.03	F_S	SIT4 phosphatase-associated family protein	/	SIT4 phosphatase-associated family protein; FUNCTIONS IN: molecular_function unknown; INVOLVED IN: biological_process unknown; LOCATED IN: plasma membrane; EXPRESSED IN: guard cell, cultured cell; CONTAINS InterPro DOMAIN/s: SIT4 phosphatase-associated protein (InterPro:IPR007587); BEST Arabidopsis thaliana protein match is: SIT4 phosphatase-associated family protein (TAIR:AT3G45190.1); Has 14427…	/
ASI	AT1G30475	chrChr1	-	10789632	10790241	10789632	10789719	10790008	10790241	0,0,0	5,10,9	7,3,6	12,2,2	438	149	1.2034e-07	0.0,0.0,0.0	0.166,0.338,0.505	-0.336	F and L	/	/	BEST Arabidopsis thaliana protein match is: embryo defective 1303 (TAIR:AT1G56200.1); Has 148 Blast hits to 148 proteins in 34 species: Archae - 0; Bacteria - 14; Metazoa - 63; Fungi - 0; Plants - 62; Viruses - 0; Other Eukaryotes - 9 (source: NCBI BLink).	/
ASI	AT1G30545	chrChr1	-	10821386	10821829	10821386	10821522	10821594	10821829	0,0,3	5,1,26	1,18,0	6,0,12	221	149	0.0206781	0.0,0.0,0.072	0.101,1.0,0.0	-0.343	F_S	methyltransferase activity [GO:0008168]	S-adenosyl-L-methionine-dependent methyltransferase superfamily protein	/	/
ASI	AT1G31070	chrChr1	+	11087668	11087918	11087668	11087736	11087803	11087918	5,0,8	71,12,45	7,37,10	67,24,20	216	149	0.000681607	0.046,0.0,0.109	0.067,0.515,0.256	-0.228	F_S	N-acetylglucosamine-1-phosphate uridylyltransferase 1	Encodes a protein that functions as an N-acetylglucosamine-1-phosphate uridylyltransferase that catalyzes the formation of UDP-N-acetylglucosamine (UDP-GlcNAc). This is an essential precursor for glycolipid and glycoprotein synthesis and is also used for regulatory protein modification in signaling pathways. The enzyme can also catalyze the reverse reaction using both UDP-GlcNAc and the less comm…	N-acetylglucosamine-1-phosphate uridylyltransferase 1 (GlcNAc1pUT1); FUNCTIONS IN: UDP-N-acetylglucosamine diphosphorylase activity, UDP-N-acetylgalactosamine diphosphorylase activity; INVOLVED IN: UDP-N-acetylglucosamine metabolic process, UDP-N-acetylgalactosamine metabolic process; LOCATED IN: plasma membrane; EXPRESSED IN: 25 plant structures; EXPRESSED DURING: 13 growth stages; CONTAINS Inte…	/
A3SS	AT1G31160	chrChr1	-	11123028	11123193	11123028	11123146	11123403	11123551	0,2,0	145,114,47	9,10,19	109,79,105	196	149	1.63909e-10	0.0,0.013,0.0	0.059,0.088,0.121	-0.085	F and L	HISTIDINE TRIAD NUCLEOTIDE-BINDING 2	Encodes a member of the histidine triad nucleotide-binding family of proteins, but its activity has not been determined.	HISTIDINE TRIAD NUCLEOTIDE-BINDING 2 (HINT 2); FUNCTIONS IN: protein kinase C binding, zinc ion binding, catalytic activity; INVOLVED IN: biological_process unknown; LOCATED IN: chloroplast; EXPRESSED IN: 23 plant structures; EXPRESSED DURING: 13 growth stages; CONTAINS InterPro DOMAIN/s: Histidine triad-like motif (InterPro:IPR011146), Histidine triad, conserved site (InterPro:IPR019808), Histid…	/
ASI	AT1G31360	chrChr1	+	11236926	11237594	11236926	11237129	11237211	11237594	34,27,21	75,55,53	1,0,14	25,76,19	231	149	0.000461505	0.226,0.24,0.204	0.025,0.0,0.322	0.108	F and L	RECQ helicase L2	Encodes a (d)NTP-dependent 3'->5' DNA helicase. This protein can also disrupt D loop structures and may mediate branch migration of Holliday junctions when tested in vitro. The unwinding activity of the enzyme depends on the presence of divalent cations (Mg2+, Mn2+, or Ca2+, but not Zn2+).(d)NTPs are also required with ATP and dATP supporting the greatest amount of DNA unwinding in vitro.	RECQ helicase L2 (RECQL2); CONTAINS InterPro DOMAIN/s: DNA/RNA helicase, DEAD/DEAH box type, N-terminal (InterPro:IPR011545), RQC domain (InterPro:IPR018982), DNA helicase, ATP-dependent, RecQ type (InterPro:IPR004589), DNA helicase, ATP-dependent, RecQ type, N-terminal (InterPro:IPR018329), DEAD-like helicase, N-terminal (InterPro:IPR014001), DNA/RNA helicase, C-terminal (InterPro:IPR001650), He…	CS16514/No visible phenotype./
ASI	AT1G31360	chrChr1	+	11236405	11236723	11236405	11236470	11236644	11236723	0,0,3	40,38,20	14,0,0	23,20,39	323	149	0.00197206	0.0,0.0,0.065	0.219,0.0,0.0	-0.051	F and L	RECQ helicase L2	Encodes a (d)NTP-dependent 3'->5' DNA helicase. This protein can also disrupt D loop structures and may mediate branch migration of Holliday junctions when tested in vitro. The unwinding activity of the enzyme depends on the presence of divalent cations (Mg2+, Mn2+, or Ca2+, but not Zn2+).(d)NTPs are also required with ATP and dATP supporting the greatest amount of DNA unwinding in vitro.	RECQ helicase L2 (RECQL2); CONTAINS InterPro DOMAIN/s: DNA/RNA helicase, DEAD/DEAH box type, N-terminal (InterPro:IPR011545), RQC domain (InterPro:IPR018982), DNA helicase, ATP-dependent, RecQ type (InterPro:IPR004589), DNA helicase, ATP-dependent, RecQ type, N-terminal (InterPro:IPR018329), DEAD-like helicase, N-terminal (InterPro:IPR014001), DNA/RNA helicase, C-terminal (InterPro:IPR001650), He…	CS16514/No visible phenotype./
ASI	AT1G31360	chrChr1	+	11236210	11236723	11236210	11236318	11236405	11236723	0,6,5	38,39,19	18,0,7	19,14,26	236	149	0.0213875	0.0,0.089,0.142	0.374,0.0,0.145	-0.096	F and L	RECQ helicase L2	Encodes a (d)NTP-dependent 3'->5' DNA helicase. This protein can also disrupt D loop structures and may mediate branch migration of Holliday junctions when tested in vitro. The unwinding activity of the enzyme depends on the presence of divalent cations (Mg2+, Mn2+, or Ca2+, but not Zn2+).(d)NTPs are also required with ATP and dATP supporting the greatest amount of DNA unwinding in vitro.	RECQ helicase L2 (RECQL2); CONTAINS InterPro DOMAIN/s: DNA/RNA helicase, DEAD/DEAH box type, N-terminal (InterPro:IPR011545), RQC domain (InterPro:IPR018982), DNA helicase, ATP-dependent, RecQ type (InterPro:IPR004589), DNA helicase, ATP-dependent, RecQ type, N-terminal (InterPro:IPR018329), DEAD-like helicase, N-terminal (InterPro:IPR014001), DNA/RNA helicase, C-terminal (InterPro:IPR001650), He…	CS16514/No visible phenotype./
ASI	AT1G31860	chrChr1	-	11434107	11434676	11434107	11434448	11434524	11434676	5,4,26	119151156	6,0,8	247185180	225	149	3.74933e-05	0.027,0.017,0.099	0.016,0.0,0.029	0.033	F_S	histidine biosynthesis bifunctional protein (HISIE)	encodes a bifunctional protein that has phosphoribosyl-ATP pyrophosphohydrolase (PRA-PH) and phosphoribosyl-AMP cyclohydrolase (PRA-CH) activities.	AT-IE; FUNCTIONS IN: phosphoribosyl-AMP cyclohydrolase activity, phosphoribosyl-ATP diphosphatase activity; INVOLVED IN: histidine biosynthetic process; LOCATED IN: chloroplast; EXPRESSED IN: 22 plant structures; EXPRESSED DURING: 13 growth stages; CONTAINS InterPro DOMAIN/s: Phosphoribosyl-AMP cyclohydrolase (InterPro:IPR002496), Phosphoribosyl-ATP pyrophosphohydrolase (InterPro:IPR008179), Phos…	/
ASI	AT1G32200	chrChr1	-	11601670	11602357	11601670	11602114	11602208	11602357	146,18,83	81,44,28	29,3,43	46,73,44	243	149	0.00755336	0.525,0.201,0.645	0.279,0.025,0.375	0.231	F_S	phospholipid/glycerol acyltransferase family protein	Encodes a chloroplast glycerol-3-phosphate acyltransferase.Involved in the biosynthesis of chloroplast phosphatidylglycerol.	ATS1; FUNCTIONS IN: glycerol-3-phosphate O-acyltransferase activity; INVOLVED IN: phosphatidylglycerol biosynthetic process; LOCATED IN: chloroplast stroma, chloroplast, plastid; EXPRESSED IN: 22 plant structures; EXPRESSED DURING: 14 growth stages; CONTAINS InterPro DOMAIN/s: Phospholipid/glycerol acyltransferase (InterPro:IPR002123), Glycerol-3-phosphate O-acyltransferase (InterPro:IPR016222); …	CS200/altered fatty acid composition (strongly reduced C16 content), 25% reduction of phosphatidylglycerol content, no obvious growth defect./16774646|SALK_069657/altered fatty acid composition (strongly reduced C16 content), 25% reduction of phosphatidylglycerol content, no obvious growth defect./
A3SS	AT1G32230	chrChr1	+	11615401	11615560	11615404	11615560	11615231	11615311	161,68,29	133,99,87	120,45,101	246209216	152	149	0.0378039	0.543,0.402,0.246	0.323,0.174,0.314	0.127	F_S	WWE protein-protein interaction domain protein family	Encodes a protein belonging to the (ADP-ribosyl)transferase domain-containing subfamily of WWE protein-protein interaction domain protein family. Superoxide radicals are necessary and sufficient to propagate cell death or lesion formation in rcd1 mutants. Without stress treatment, RCD1 is localized in the nucleus. Under high salt or oxidative stress, RCD1 is found not only in the nucleus but also…	RADICAL-INDUCED CELL DEATH1 (RCD1); CONTAINS InterPro DOMAIN/s: WWE domain (InterPro:IPR004170), Poly(ADP-ribose) polymerase, catalytic domain (InterPro:IPR012317), RST domain of plant C-terminal (InterPro:IPR022003); BEST Arabidopsis thaliana protein match is: similar to RCD one 1 (TAIR:AT2G35510.1); Has 179 Blast hits to 178 proteins in 19 species: Archae - 0; Bacteria - 0; Metazoa - 7; Fungi -…	CS9354/Small and erect rosettes; altered leaf shape; early flowering; increased stomatal conductance; hypersensitive to apoplastic superoxide and ozone; resistant to chloroplastic superoxide formation; exhibits reduced sensitivity to abscisic acid, ethylene, and methyl jasmonate; altered expression of several hormonally regulated genes./
ASI	AT1G32370	chrChr1	+	11677832	11678692	11677832	11677923	11678057	11678692	29,17,42	2,1,0	31,89,51	3,16,8	283	149	6.43491e-05	0.884,0.9,1.0	0.845,0.745,0.77	0.141	F_S	tobamovirus multiplication 2B	Encodes a 122 amino acid basic protein involved in tobamovirus multiplication in planta.	tobamovirus multiplication 2B (TOM2B); FUNCTIONS IN: molecular_function unknown; INVOLVED IN: viral replication complex formation and maintenance; EXPRESSED IN: 23 plant structures; EXPRESSED DURING: 14 growth stages; Has 23 Blast hits to 23 proteins in 9 species: Archae - 0; Bacteria - 0; Metazoa - 0; Fungi - 0; Plants - 23; Viruses - 0; Other Eukaryotes - 0 (source: NCBI BLink).	/
A3SS	AT1G32370	chrChr1	+	11678023	11678617	11678057	11678617	11677832	11677925	8,0,8	19,15,0	19,33,8	4,4,2	183	149	0.00971113	0.255,0.0,1.0	0.795,0.87,0.765	-0.392	F_S	tobamovirus multiplication 2B	Encodes a 122 amino acid basic protein involved in tobamovirus multiplication in planta.	tobamovirus multiplication 2B (TOM2B); FUNCTIONS IN: molecular_function unknown; INVOLVED IN: viral replication complex formation and maintenance; EXPRESSED IN: 23 plant structures; EXPRESSED DURING: 14 growth stages; Has 23 Blast hits to 23 proteins in 9 species: Archae - 0; Bacteria - 0; Metazoa - 0; Fungi - 0; Plants - 23; Viruses - 0; Other Eukaryotes - 0 (source: NCBI BLink).	/
ASI	AT1G32540	chrChr1	+	11768640	11769407	11768640	11768754	11769297	11769407	0,10,12	28,1,5	2,0,0	17,11,25	692	149	5.31341e-05	0.0,0.683,0.341	0.025,0.0,0.0	0.333	F and L	lsd one like 1	Encodes a protein with 3 plant-specific zinc finger domains that acts as a positive regulator of cell death.	lsd one like 1 (LOL1); FUNCTIONS IN: DNA binding; INVOLVED IN: induction of apoptosis; LOCATED IN: endomembrane system; EXPRESSED IN: 21 plant structures; EXPRESSED DURING: 13 growth stages; CONTAINS InterPro DOMAIN/s: Zinc finger, LSD1-type (InterPro:IPR005735); BEST Arabidopsis thaliana protein match is: LSD1 zinc finger family protein (TAIR:AT4G20380.7); Has 35333 Blast hits to 34131 proteins …	/
ASI	AT1G33050	chrChr1	-	11968347	11968675	11968347	11968507	11968588	11968675	1,10,5	56,49,158	17,10,16	89,72,100	230	149	0.000880597	0.011,0.117,0.02	0.11,0.083,0.094	-0.046	F and L	/	/	unknown protein; FUNCTIONS IN: molecular_function unknown; INVOLVED IN: biological_process unknown; LOCATED IN: cellular_component unknown; EXPRESSED IN: 25 plant structures; EXPRESSED DURING: 15 growth stages; BEST Arabidopsis thaliana protein match is: unknown protein (TAIR:AT4G10470.1); Has 531 Blast hits to 229 proteins in 83 species: Archae - 0; Bacteria - 197; Metazoa - 59; Fungi - 50; Plan…	/
ASI	AT1G33110	chrChr1	+	12007784	12008246	12007784	12008023	12008127	12008246	0,2,8	27,25,62	1,0,0	61,12,49	253	149	0.0066975	0.0,0.045,0.071	0.01,0.0,0.0	0.035	F and L	MATE efflux family protein	/	MATE efflux family protein; FUNCTIONS IN: antiporter activity, drug transmembrane transporter activity, transporter activity; INVOLVED IN: drug transmembrane transport, transmembrane transport; LOCATED IN: membrane; EXPRESSED IN: 22 plant structures; EXPRESSED DURING: 13 growth stages; CONTAINS InterPro DOMAIN/s: Multi antimicrobial extrusion protein MatE (InterPro:IPR002528); BEST Arabidopsis th…	/
ASI	AT1G33270	chrChr1	-	12068558	12068925	12068558	12068654	12068828	12068925	46,4,49	33,6,40	11,21,13	56,15,68	323	149	0.00113434	0.391,0.235,0.361	0.083,0.392,0.081	0.144	F_S	Acyl transferase/acyl hydrolase/lysophospholipase superfamily protein	/	Acyl transferase/acyl hydrolase/lysophospholipase superfamily protein; INVOLVED IN: lipid metabolic process; EXPRESSED IN: 25 plant structures; EXPRESSED DURING: 14 growth stages; CONTAINS InterPro DOMAIN/s: Patatin (InterPro:IPR002641); Has 497 Blast hits to 497 proteins in 121 species: Archae - 0; Bacteria - 10; Metazoa - 345; Fungi - 0; Plants - 59; Viruses - 0; Other Eukaryotes - 83 (source: …	/
A3SS	AT1G33470	chrChr1	+	12145683	12145942	12145686	12145942	12145573	12145610	86,37,27	39,11,0	140,69,98	96,49,82	152	149	0.000543396	0.684,0.767,1.0	0.588,0.58,0.539	0.248	F and L	RNA binding [GO:0003723]	RNA-binding (RRM/RBD/RNP motifs) family protein	/	/
A3SS	AT1G33470	chrChr1	+	12146014	12147208	12146026	12147208	12145683	12145942	145,114,76	1,13,0	382156368	31,0,49	161	149	0.00944686	0.993,0.89,1.0	0.919,1.0,0.874	0.03	F and L	RNA binding [GO:0003723]	RNA-binding (RRM/RBD/RNP motifs) family protein	/	/
A5SS	AT1G34010	chrChr1	-	12361090	12361313	12361112	12361313	12360359	12360900	19,11,13	0,1,0	25,32,5	14,1,11	171	149	5.03551e-06	1.0,0.906,1.0	0.609,0.965,0.284	0.349	F_S	/	/	unknown protein; BEST Arabidopsis thaliana protein match is: unknown protein (TAIR:AT1G22790.2); Has 74 Blast hits to 74 proteins in 12 species: Archae - 0; Bacteria - 0; Metazoa - 0; Fungi - 0; Plants - 74; Viruses - 0; Other Eukaryotes - 0 (source: NCBI BLink).	/
ASI	AT1G34020	chrChr1	+	12366830	12367488	12366830	12367011	12367274	12367488	28,6,16	49,16,0	6,0,8	55,6,58	412	149	0.00115019	0.171,0.119,1.0	0.038,0.0,0.048	0.401	F_S	Nucleotide-sugar transporter family protein	/	Nucleotide-sugar transporter family protein; LOCATED IN: plasma membrane, membrane; EXPRESSED IN: 22 plant structures; EXPRESSED DURING: 13 growth stages; CONTAINS InterPro DOMAIN/s: Protein of unknown function DUF250 (InterPro:IPR004853); BEST Arabidopsis thaliana protein match is: Nucleotide-sugar transporter family protein (TAIR:AT4G09810.1); Has 1634 Blast hits to 1631 proteins in 184 species…	/
ASI	AT1G35340	chrChr1	+	12979263	12979930	12979263	12979405	12979588	12979930	5,32,8	160147160	10,25,28	110137146	332	149	0.0199427	0.014,0.089,0.022	0.039,0.076,0.079	-0.023	F and L	ATP-dependent protease La (LON) domain protein	/	ATP-dependent protease La (LON) domain protein; FUNCTIONS IN: ATP-dependent peptidase activity; INVOLVED IN: proteolysis; LOCATED IN: chloroplast; EXPRESSED IN: 22 plant structures; EXPRESSED DURING: 14 growth stages; CONTAINS InterPro DOMAIN/s: Peptidase S16, lon N-terminal (InterPro:IPR003111); Has 216 Blast hits to 216 proteins in 83 species: Archae - 0; Bacteria - 95; Metazoa - 1; Fungi - 14;…	/
ASI	AT1G35340	chrChr1	+	12978079	12978355	12978079	12978148	12978235	12978355	33,2,0	4,0,3	4,0,15	24,11,39	236	149	0.0347068	0.839,1.0,0.0	0.095,0.0,0.195	0.516	F and L	ATP-dependent protease La (LON) domain protein	/	ATP-dependent protease La (LON) domain protein; FUNCTIONS IN: ATP-dependent peptidase activity; INVOLVED IN: proteolysis; LOCATED IN: chloroplast; EXPRESSED IN: 22 plant structures; EXPRESSED DURING: 14 growth stages; CONTAINS InterPro DOMAIN/s: Peptidase S16, lon N-terminal (InterPro:IPR003111); Has 216 Blast hits to 216 proteins in 83 species: Archae - 0; Bacteria - 95; Metazoa - 1; Fungi - 14;…	/
ASI	AT1G35340	chrChr1	+	12978940	12979405	12978940	12979078	12979263	12979405	17,11,4	18,47,22	7,11,16	83,36,77	334	149	0.0353909	0.296,0.095,0.075	0.036,0.12,0.085	0.075	F and L	ATP-dependent protease La (LON) domain protein	/	ATP-dependent protease La (LON) domain protein; FUNCTIONS IN: ATP-dependent peptidase activity; INVOLVED IN: proteolysis; LOCATED IN: chloroplast; EXPRESSED IN: 22 plant structures; EXPRESSED DURING: 14 growth stages; CONTAINS InterPro DOMAIN/s: Peptidase S16, lon N-terminal (InterPro:IPR003111); Has 216 Blast hits to 216 proteins in 83 species: Archae - 0; Bacteria - 95; Metazoa - 1; Fungi - 14;…	/
ASI	AT1G35460	chrChr1	+	13041268	13041744	13041268	13041334	13041675	13041744	0,0,0	130,42,45	2,10,8	88,72,59	490	149	0.00435512	0.0,0.0,0.0	0.007,0.041,0.04	-0.029	F_S	basic helix-loop-helix (bHLH) DNA-binding superfamily protein	/	basic helix-loop-helix (bHLH) DNA-binding superfamily protein; FUNCTIONS IN: DNA binding, sequence-specific DNA binding transcription factor activity; INVOLVED IN: regulation of transcription; LOCATED IN: nucleus; CONTAINS InterPro DOMAIN/s: Helix-loop-helix DNA-binding domain (InterPro:IPR001092), Helix-loop-helix DNA-binding (InterPro:IPR011598); BEST Arabidopsis thaliana protein match is: basi…	/
ASI	AT1G35780	chrChr1	-	13278466	13279566	13278466	13278596	13279492	13279566	16,28,15	39,31,93	9,55,23	191,82,117	1045	149	0.0322714	0.055,0.114,0.022	0.007,0.087,0.027	0.023	F and L	/	/	unknown protein; BEST Arabidopsis thaliana protein match is: unknown protein (TAIR:AT1G78150.2); Has 145 Blast hits to 144 proteins in 16 species: Archae - 0; Bacteria - 0; Metazoa - 0; Fungi - 0; Plants - 145; Viruses - 0; Other Eukaryotes - 0 (source: NCBI BLink).	/
ASI	AT1G44446	chrChr1	-	16848911	16849395	16848911	16849206	16849282	16849395	3,1,3	46,48,113	26,13,4	106,74,142	225	149	3.53725e-05	0.041,0.014,0.017	0.14,0.104,0.018	-0.063	F and L	Pheophorbide a oxygenase family protein with Rieske [2Fe-2S] domain	Encodes chlorophyllide <i>a</i> oxygenase which converts chlorophyllide <i>a</i> to chlorophyllide <i>b</i> by catalyzing two successive hydroxylations at the 7-methyl group of chlorophyllide <i>a</i> . Mutants are deficient in pigments that associate with thylakoid membrane proteins, lacking chlorophyll <i>b</i> and light-harvesting proteins of photosystem II. The protein was shown through cross…	CHLORINA 1 (CH1); CONTAINS InterPro DOMAIN/s: Rieske [2Fe-2S] iron-sulphur domain (InterPro:IPR017941), Aromatic-ring-hydroxylating dioxygenase, 2Fe-2S-binding site (InterPro:IPR015881), Pheophorbide a oxygenase (InterPro:IPR013626); BEST Arabidopsis thaliana protein match is: translocon at the inner envelope membrane of chloroplasts 55-II (TAIR:AT2G24820.1); Has 6355 Blast hits to 6353 proteins …	CS145/bent club-like hairs on leaf; yellow green plant with club-like siliques./|CS3119/green-yellow plants, lacks chlorophyll-b./|CS3120/green-yellow plants, reduced chlorophyll-b content./|CS3121/green-yellow plants, lacks chlorophyll-b./|CS3354/green-yellow plants, lacks chlorophyll-b; delayed flowering (ca. 2-3x), large rosettes with numerous leaves, increased plant height./|CS3362/green-yell…
ES	AT1G44750	chrChr1	+	16893564	16893831	16892552	16892730	16894071	16895327	171,59,157	0,0,0	155,62,146	8,0,1	416	149	0.00381984	1.0,1.0,1.0	0.874,1.0,0.981	0.048	F_S	purine permease 11	Member of a family of proteins related to PUP1, a purine transporter. May be involved in the transport of purine and purine derivatives such as cytokinins, across the plasma membrane.	purine permease 11 (PUP11); CONTAINS InterPro DOMAIN/s: Protein of unknown function DUF250 (InterPro:IPR004853); BEST Arabidopsis thaliana protein match is: Drug/metabolite transporter superfamily protein (TAIR:AT4G08700.1); Has 428 Blast hits to 419 proteins in 52 species: Archae - 0; Bacteria - 15; Metazoa - 14; Fungi - 21; Plants - 366; Viruses - 0; Other Eukaryotes - 12 (source: NCBI BLink).	/
A3SS	AT1G44770	chrChr1	-	16908654	16908866	16908654	16908863	16908942	16909060	9,42,17	0,0,0	55,54,76	10,14,28	152	149	2.23038e-10	1.0,1.0,1.0	0.844,0.791,0.727	0.213	F_S	/	/	unknown protein; BEST Arabidopsis thaliana protein match is: unknown protein (TAIR:AT5G49710.3); Has 81 Blast hits to 81 proteins in 17 species: Archae - 0; Bacteria - 0; Metazoa - 0; Fungi - 0; Plants - 81; Viruses - 0; Other Eukaryotes - 0 (source: NCBI BLink).	/
A3SS	AT1G44780	chrChr1	+	16911209	16911289	16911212	16911289	16910814	16911132	0,6,50	18,23,18	61,22,29	10,10,22	152	149	0.00290081	0.0,0.204,0.731	0.857,0.683,0.564	-0.39	F_S	/	/	CONTAINS InterPro DOMAIN/s: Histone chaperone domain CHZ (InterPro:IPR019098); BEST Arabidopsis thaliana protein match is: unknown protein (TAIR:AT4G08310.1); Has 18105 Blast hits to 11200 proteins in 808 species: Archae - 37; Bacteria - 1195; Metazoa - 7724; Fungi - 1727; Plants - 674; Viruses - 183; Other Eukaryotes - 6565 (source: NCBI BLink).	/
ASI	AT1G45010	chrChr1	-	17013941	17014840	17013941	17014037	17014720	17014840	16,28,34	138,55,34	23,2,11	131,104,79	832	149	5.78787e-07	0.02,0.084,0.152	0.03,0.003,0.024	0.066	F and L	TRAM, LAG1 and CLN8 (TLC) lipid-sensing domain containing protein	/	TRAM, LAG1 and CLN8 (TLC) lipid-sensing domain containing protein; FUNCTIONS IN: molecular_function unknown; INVOLVED IN: biological_process unknown; LOCATED IN: endomembrane system, integral to membrane; CONTAINS InterPro DOMAIN/s: TRAM/LAG1/CLN8 homology domain (InterPro:IPR006634); BEST Arabidopsis thaliana protein match is: TRAM, LAG1 and CLN8 (TLC) lipid-sensing domain containing protein (TA…	/
ES	AT1G45248	chrChr1	-	17163345	17163399	17162812	17163276	17163534	17163683	1,10,22	0,0,0	26,12,15	4,0,8	203	149	8.66402e-06	1.0,1.0,1.0	0.827,1.0,0.579	0.198	F_S	Nucleolar histone methyltransferase-related protein	/	Nucleolar histone methyltransferase-related protein; FUNCTIONS IN: molecular_function unknown; INVOLVED IN: biological_process unknown; LOCATED IN: cellular_component unknown; CONTAINS InterPro DOMAIN/s: WIYLD domain (InterPro:IPR018848); BEST Arabidopsis thaliana protein match is: Nucleolar histone methyltransferase-related protein (TAIR:AT2G40020.2); Has 37 Blast hits to 37 proteins in 8 specie…	/
ASI	AT1G45249	chrChr1	-	17165710	17167451	17165710	17165782	17165934	17167451	3,2,53	0,0,0	12,0,23	7,4,0	301	149	4.45611e-06	1.0,1.0,1.0	0.459,0.0,1.0	0.514	F and L	abscisic acid responsive elements-binding factor 2	Leucine zipper transcription factor that binds to the abscisic acid (ABA)–responsive element (ABRE) motif in the promoter region of ABA-inducible genes. Enhances drought tolerance in vegetative tissues. Required for normal glucose response. Localized in the nucleus. Expressed constitutively in roots, leaf vascular tissues, and hydathodes or in all tissues under stress conditions. It's phosphoryla…	abscisic acid responsive elements-binding factor 2 (ABF2); CONTAINS InterPro DOMAIN/s: Basic-leucine zipper (bZIP) transcription factor (InterPro:IPR004827), Basic leucine zipper (InterPro:IPR011700); BEST Arabidopsis thaliana protein match is: abscisic acid responsive elements-binding factor 3 (TAIR:AT4G34000.2).	/
A5SS	AT1G45249	chrChr1	-	17165934	17167451	17166341	17167451	17165710	17165782	2,24,4	92,67,51	30,8,27	62,121,68	556	149	0.0102307	0.006,0.088,0.021	0.115,0.017,0.096	-0.038	F and L	abscisic acid responsive elements-binding factor 2	Leucine zipper transcription factor that binds to the abscisic acid (ABA)–responsive element (ABRE) motif in the promoter region of ABA-inducible genes. Enhances drought tolerance in vegetative tissues. Required for normal glucose response. Localized in the nucleus. Expressed constitutively in roots, leaf vascular tissues, and hydathodes or in all tissues under stress conditions. It's phosphoryla…	abscisic acid responsive elements-binding factor 2 (ABF2); CONTAINS InterPro DOMAIN/s: Basic-leucine zipper (bZIP) transcription factor (InterPro:IPR004827), Basic leucine zipper (InterPro:IPR011700); BEST Arabidopsis thaliana protein match is: abscisic acid responsive elements-binding factor 3 (TAIR:AT4G34000.2).	/
ASI	AT1G47490	chrChr1	+	17426037	17426340	17426037	17426096	17426209	17426340	104,26,32	35,10,14	21,7,35	113,58,103	262	149	1.11111e-05	0.628,0.597,0.565	0.096,0.064,0.162	0.489	F_S	RNA-binding protein 47C	/	RNA-binding protein 47C (RBP47C); CONTAINS InterPro DOMAIN/s: RNA recognition motif, RNP-1 (InterPro:IPR000504), Nucleotide-binding, alpha-beta plait (InterPro:IPR012677); BEST Arabidopsis thaliana protein match is: RNA-binding protein 47C' (TAIR:AT1G47500.1); Has 33065 Blast hits to 20848 proteins in 888 species: Archae - 16; Bacteria - 2226; Metazoa - 17066; Fungi - 3800; Plants - 6752; Viruses…	/
ASI	AT1G47500	chrChr1	+	17433882	17434155	17433882	17433941	17434024	17434155	25,0,8	55,37,30	3,0,3	86,44,57	232	149	9.51099e-07	0.226,0.0,0.146	0.022,0.0,0.033	0.106	F and L	RNA-binding protein 47C'	/	RNA-binding protein 47C' (RBP47C'); CONTAINS InterPro DOMAIN/s: RNA recognition motif, RNP-1 (InterPro:IPR000504), Nucleotide-binding, alpha-beta plait (InterPro:IPR012677); BEST Arabidopsis thaliana protein match is: RNA-binding protein 47C (TAIR:AT1G47490.1); Has 31938 Blast hits to 20447 proteins in 871 species: Archae - 18; Bacteria - 2118; Metazoa - 16550; Fungi - 3781; Plants - 6384; Viruse…	/
ASI	AT1G48030	chrChr1	-	17716892	17718682	17716892	17717320	17717420	17718682	195101141	715231281	78,52,70	270400228	249	149	0.000155073	0.14,0.207,0.231	0.147,0.072,0.155	0.068	F_S	mitochondrial lipoamide dehydrogenase 1	Encodes a mitochondrial lipoamide dehydrogenase whose expression is induced by light.	mitochondrial lipoamide dehydrogenase 1 (mtLPD1); FUNCTIONS IN: dihydrolipoyl dehydrogenase activity, copper ion binding, cobalt ion binding, zinc ion binding, ATP binding; INVOLVED IN: response to cadmium ion, response to light stimulus; LOCATED IN: mitochondrion, apoplast, mitochondrial respiratory chain complex I, mitochondrial matrix; EXPRESSED IN: 28 plant structures; EXPRESSED DURING: 16 gr…	/
A5SS	AT1G48180	chrChr1	-	17792847	17793242	17792862	17793242	17792342	17792773	0,6,4	8,2,4	1,8,1	3,0,0	164	149	0.00625489	0.0,0.732,0.476	0.232,1.0,1.0	-0.341	F_S	/	/	unknown protein; BEST Arabidopsis thaliana protein match is: unknown protein (TAIR:AT1G51670.1); Has 39 Blast hits to 39 proteins in 2 species: Archae - 0; Bacteria - 0; Metazoa - 0; Fungi - 0; Plants - 39; Viruses - 0; Other Eukaryotes - 0 (source: NCBI BLink).	/
ASI	AT1G48210	chrChr1	+	17800907	17801447	17800907	17801040	17801360	17801447	12,8,0	107,60,79	12,0,0	196,87,157	469	149	0.0131472	0.034,0.041,0.0	0.019,0.0,0.0	0.019	F and L	Protein kinase superfamily protein	/	Protein kinase superfamily protein; FUNCTIONS IN: protein serine/threonine kinase activity, protein kinase activity, kinase activity, ATP binding; INVOLVED IN: protein amino acid phosphorylation; LOCATED IN: plasma membrane; EXPRESSED IN: 23 plant structures; EXPRESSED DURING: 13 growth stages; CONTAINS InterPro DOMAIN/s: Protein kinase, ATP binding site (InterPro:IPR017441), Protein kinase, cata…	/
ES	AT1G48360	chrChr1	+	17871159	17871247	17870988	17871059	17871318	17871459	30,3,36	0,0,6	20,38,13	1,0,0	237	149	0.0127275	1.0,1.0,0.79	0.926,1.0,1.0	-0.045	F_S	zinc ion binding;nucleic acid binding;hydrolases, acting on acid anhydrides, in phosphorus-containing anhydrides	/	zinc ion binding;nucleic acid binding;hydrolases, acting on acid anhydrides, in phosphorus-containing anhydrides; FUNCTIONS IN: hydrolase activity, acting on acid anhydrides, in phosphorus-containing anhydrides, zinc ion binding, nucleic acid binding; INVOLVED IN: biological_process unknown; LOCATED IN: mitochondrion; EXPRESSED IN: 24 plant structures; EXPRESSED DURING: 15 growth stages; CONTAINS…	fan1-1/Defective in interstrand cross link repair./25779053
A5SS	AT1G48460	chrChr1	+	17911783	17912113	17911783	17912002	17912473	17912814	84,41,34	0,12,0	86,14,54	0,0,0	260	149	0.000311637	1.0,0.662,1.0	1.0,1.0,1.0	-0.113	F_S	/	/	unknown protein; FUNCTIONS IN: molecular_function unknown; INVOLVED IN: biological_process unknown; LOCATED IN: chloroplast envelope; EXPRESSED IN: 21 plant structures; EXPRESSED DURING: 13 growth stages; BEST Arabidopsis thaliana protein match is: unknown protein (TAIR:AT5G63040.1); Has 60 Blast hits to 60 proteins in 14 species: Archae - 0; Bacteria - 0; Metazoa - 0; Fungi - 0; Plants - 60; Vir…	/
ASI	AT1G49340	chrChr1	+	18263546	18264583	18263546	18264021	18264148	18264583	176149172	2,21,3	102,90,115	15,4,13	276	149	0.0246298	0.979,0.793,0.969	0.786,0.924,0.827	0.068	F_S	Phosphatidylinositol 3- and 4-kinase family protein	Encodes a phosphatidylinositol 4-kinase that is expressed in inflorescences and shoots.	ATPI4K ALPHA; FUNCTIONS IN: 1-phosphatidylinositol 4-kinase activity, inositol or phosphatidylinositol kinase activity; INVOLVED IN: protein amino acid phosphorylation; LOCATED IN: plasma membrane; EXPRESSED IN: shoot, male gametophyte, flower, pollen tube; EXPRESSED DURING: L mature pollen stage, M germinated pollen stage; CONTAINS InterPro DOMAIN/s: Phosphatidylinositol 3-/4-kinase, catalytic (…	/
ES	AT1G49430	chrChr1	+	18292593	18292688	18292461	18292501	18292821	18292989	70,72,116	0,0,0	444119247	1,20,0	244	149	0.000707586	1.0,1.0,1.0	0.996,0.784,1.0	0.073	F_S	long-chain acyl-CoA synthetase 2	Encodes a long chain acyl-CoA synthetase that catalyzes the synthesis of omega-hydroxy fatty acyl-CoA intermediates in the pathway to cutin synthesis. Required for repression of lateral root formation.	long-chain acyl-CoA synthetase 2 (LACS2); CONTAINS InterPro DOMAIN/s: AMP-binding, conserved site (InterPro:IPR020845), AMP-dependent synthetase/ligase (InterPro:IPR000873); BEST Arabidopsis thaliana protein match is: AMP-dependent synthetase and ligase family protein (TAIR:AT1G64400.1); Has 53337 Blast hits to 50359 proteins in 3209 species: Archae - 917; Bacteria - 34261; Metazoa - 2388; Fungi …	CS65776/reduced cutin/|lacs1-1 lacs2-3/The lacs1-1 lacs2-3 double mutants had a synergistic phenotype, compared to either of the single mutants, with drastically reduced stem wax and cutin contents, increased cuticle permeability, and severe male sterile in low humidity./19392700|lacs2-1/Mutant leaves were small and irregular in shape compared with the wild type. Both surfaces of mutant leaves di…
A5SS	AT1G49480	chrChr1	-	18316033	18316861	18316308	18316861	18315228	18315622	12,10,0	68,23,19	4,2,6	117,49,108	424	149	0.000103203	0.058,0.133,0.0	0.012,0.014,0.019	0.049	F and L	related to vernalization1 1	Encodes a nuclear-localized DNA-binding protein that interacts with ITN1 at the PM and nuclei in vivo and may regulate ITN's subcellular localization.	related to vernalization1 1 (RTV1); FUNCTIONS IN: DNA binding, sequence-specific DNA binding transcription factor activity; INVOLVED IN: regulation of transcription, DNA-dependent; LOCATED IN: cellular_component unknown; EXPRESSED IN: 22 plant structures; EXPRESSED DURING: 13 growth stages; CONTAINS InterPro DOMAIN/s: Transcriptional factor B3 (InterPro:IPR003340); BEST Arabidopsis thaliana prote…	/
ASI	AT1G49880	chrChr1	+	18465635	18466085	18465635	18465713	18465808	18466085	15,0,14	62,18,33	3,0,0	32,61,32	244	149	2.86101e-07	0.129,0.0,0.206	0.054,0.0,0.0	0.094	F_S	Erv1/Alr family protein	Encodes Erv1, a component of the mitochondrial intermembrane space assembly machinery involved in the import pathway of the small intermembrane space proteins. It contains a Cys-X-Cys shuttle disulfide and oxidizes thioredoxin in vitro.	Erv1/Alr family protein; FUNCTIONS IN: thiol oxidase activity; INVOLVED IN: oxidation reduction; EXPRESSED IN: 15 plant structures; EXPRESSED DURING: 7 growth stages; CONTAINS InterPro DOMAIN/s: ERV/ALR sulphydryl oxidase (InterPro:IPR017905), Erv1/Alr (InterPro:IPR006863); Has 843 Blast hits to 843 proteins in 218 species: Archae - 0; Bacteria - 1; Metazoa - 134; Fungi - 258; Plants - 61; Viruse…	/
A5SS	AT1G49980	chrChr1	+	18511848	18511998	18511848	18511962	18512089	18512512	13,20,0	13,4,13	0,0,0	12,39,27	185	149	2.93059e-07	0.446,0.801,0.0	0.0,0.0,0.0	0.416	F and L	DNA/RNA polymerases superfamily protein	/	DNA/RNA polymerases superfamily protein; FUNCTIONS IN: damaged DNA binding, DNA-directed DNA polymerase activity; INVOLVED IN: DNA repair; LOCATED IN: membrane; EXPRESSED IN: 22 plant structures; EXPRESSED DURING: 13 growth stages; CONTAINS InterPro DOMAIN/s: DNA polymerase, Y-family, little finger domain (InterPro:IPR017961), DNA-repair protein, UmuC-like (InterPro:IPR001126), DNA-repair protein…	/
A5SS	AT1G49980	chrChr1	+	18511848	18511993	18511848	18511962	18512089	18512512	13,4,0	13,4,13	0,0,0	12,39,27	180	149	3.00127e-07	0.453,0.453,0.0	0.0,0.0,0.0	0.302	F and L	DNA/RNA polymerases superfamily protein	/	DNA/RNA polymerases superfamily protein; FUNCTIONS IN: damaged DNA binding, DNA-directed DNA polymerase activity; INVOLVED IN: DNA repair; LOCATED IN: membrane; EXPRESSED IN: 22 plant structures; EXPRESSED DURING: 13 growth stages; CONTAINS InterPro DOMAIN/s: DNA polymerase, Y-family, little finger domain (InterPro:IPR017961), DNA-repair protein, UmuC-like (InterPro:IPR001126), DNA-repair protein…	/
A3SS	AT1G50000	chrChr1	-	18515543	18515658	18515543	18515597	18515763	18515825	47,24,31	0,0,1	37,30,8	2,0,8	210	149	0.000951194	1.0,1.0,0.957	0.929,1.0,0.415	0.204	F_S	methyltransferases	/	methyltransferases; FUNCTIONS IN: methyltransferase activity; INVOLVED IN: rRNA processing; LOCATED IN: chloroplast; EXPRESSED IN: 18 plant structures; EXPRESSED DURING: 9 growth stages; CONTAINS InterPro DOMAIN/s: Pseudouridine synthase/archaeosine transglycosylase-like (InterPro:IPR015947), Ribosomal RNA small subunit methyltransferase E (InterPro:IPR006700); Has 5958 Blast hits to 5958 protein…	/
ASI	AT1G50120	chrChr1	+	18565068	18565319	18565068	18565175	18565265	18565319	12,4,0	0,59,13	3,0,2	47,33,69	239	149	0.0163076	1.0,0.041,0.0	0.038,0.0,0.018	0.328	F_S	/	/	FUNCTIONS IN: molecular_function unknown; INVOLVED IN: biological_process unknown; LOCATED IN: cellular_component unknown; EXPRESSED IN: 23 plant structures; EXPRESSED DURING: 13 growth stages; CONTAINS InterPro DOMAIN/s: Rgp1 (InterPro:IPR014848), Immunoglobulin E-set (InterPro:IPR014756); Has 144 Blast hits to 140 proteins in 61 species: Archae - 0; Bacteria - 0; Metazoa - 86; Fungi - 10; Plant…	/
ASI	AT1G50410	chrChr1	+	18676287	18677177	18676287	18676869	18676967	18677177	52,44,17	0,0,29	9,13,22	44,18,31	247	149	5.20973e-06	1.0,1.0,0.261	0.11,0.303,0.3	0.516	F_S	SNF2 domain-containing protein / helicase domain-containing protein / zinc finger protein-related	/	SNF2 domain-containing protein / helicase domain-containing protein / zinc finger protein-related; FUNCTIONS IN: helicase activity, DNA binding, zinc ion binding, nucleic acid binding, ATP binding; EXPRESSED IN: 24 plant structures; EXPRESSED DURING: 14 growth stages; CONTAINS InterPro DOMAIN/s: Zinc finger, RING-type, conserved site (InterPro:IPR017907), Zinc finger, RING-type (InterPro:IPR00184…	/
ASI	AT1G50460	chrChr1	+	18696590	18696993	18696590	18696718	18696914	18696993	20,2,0	73,48,78	15,15,15	65,47,61	345	149	0.0016037	0.106,0.018,0.0	0.091,0.121,0.096	-0.061	F and L	hexokinase-like 1	Involved in glucose-ethylene crosstalk.	hexokinase-like 1 (HKL1); FUNCTIONS IN: hexokinase activity, ATP binding; INVOLVED IN: response to salt stress, response to cold, response to osmotic stress; LOCATED IN: mitochondrion, plastid; EXPRESSED IN: 26 plant structures; EXPRESSED DURING: 13 growth stages; CONTAINS InterPro DOMAIN/s: Hexokinase, N-terminal (InterPro:IPR022672), Hexokinase, C-terminal (InterPro:IPR022673), Hexokinase (Inte…	/
A3SS	AT1G50500	chrChr1	-	18708643	18708808	18708643	18708791	18709035	18709098	157,38,28	0,0,0	105,54,97	8,0,5	166	149	0.000593298	1.0,1.0,1.0	0.922,1.0,0.946	0.044	F_S	Membrane trafficking VPS53 family protein	encodes a member of VPS53 family protein involved in the retrograde trafficking of vesicles to the late Golgi. Mutants in this gene are more sensitive to heat and osmotic stress.	HEAT-INTOLERANT 1 (HIT1); CONTAINS InterPro DOMAIN/s: Vps53-like, N-terminal (InterPro:IPR007234); BEST Arabidopsis thaliana protein match is: Membrane trafficking VPS53 family protein (TAIR:AT1G50970.1).	CS67153/Hypersensitive to heat and osmotic stress./|SALK_047230/Reduced transmission of allele through pollen. Homozygotes cannot be recovered. Suspected embryo lethality of homozygotes because reduced seed set is observed in siliques of plants segregating homozygotes.Mature pollen grains appear WT, suggesting that defect occurs at a later stage. Vegetative development appears normal./18583349
ASI	AT1G50700	chrChr1	+	18783656	18784030	18783656	18783824	18783902	18784030	35,4,0	21,12,1	2,2,4	21,6,16	227	149	0.0297877	0.522,0.18,0.0	0.059,0.18,0.141	0.107	F_S	calcium-dependent protein kinase 33	member of Calcium Dependent Protein Kinase	calcium-dependent protein kinase 33 (CPK33); FUNCTIONS IN: in 6 functions; INVOLVED IN: protein amino acid phosphorylation, N-terminal protein myristoylation; LOCATED IN: cellular_component unknown; EXPRESSED IN: 14 plant structures; EXPRESSED DURING: 7 growth stages; CONTAINS InterPro DOMAIN/s: Protein kinase, ATP binding site (InterPro:IPR017441), EF-Hand 1, calcium-binding site (InterPro:IPR01…	/
ES	AT1G51520	chrChr1	+	19109179	19109209	19108960	19109099	19109296	19109587	34,8,34	0,11,0	5,38,16	0,0,0	179	149	0.00773403	1.0,0.377,1.0	1.0,1.0,1.0	-0.208	F_S	RNA-binding (RRM/RBD/RNP motifs) family protein	/	RNA-binding (RRM/RBD/RNP motifs) family protein; FUNCTIONS IN: nucleotide binding, nucleic acid binding; INVOLVED IN: biological_process unknown; LOCATED IN: cellular_component unknown; EXPRESSED IN: 9 plant structures; EXPRESSED DURING: 6 growth stages; CONTAINS InterPro DOMAIN/s: RNA recognition motif, RNP-1 (InterPro:IPR000504), Nucleotide-binding, alpha-beta plait (InterPro:IPR012677); BEST A…	/
ASI	AT1G51740	chrChr1	+	19189303	19189595	19189303	19189387	19189490	19189595	28,0,39	9,8,28	3,0,0	37,30,33	252	149	1.17951e-07	0.648,0.0,0.452	0.046,0.0,0.0	0.351	F_S	syntaxin of plants 81	member of SYP8 Gene Family	syntaxin of plants 81 (SYP81); INVOLVED IN: vesicle-mediated transport; LOCATED IN: membrane; EXPRESSED IN: 24 plant structures; EXPRESSED DURING: 15 growth stages; CONTAINS InterPro DOMAIN/s: t-SNARE (InterPro:IPR010989), SNARE-complex protein Syntaxin-18 N-terminal (InterPro:IPR019529); Has 429 Blast hits to 426 proteins in 142 species: Archae - 0; Bacteria - 0; Metazoa - 200; Fungi - 82; Plant…	/
ASI	AT1G52150	chrChr1	-	19409687	19410288	19409687	19410059	19410138	19410288	15,2,1	145,99,112	14,12,6	90,96,96	228	149	0.00637617	0.063,0.013,0.006	0.092,0.076,0.039	-0.042	F and L	Homeobox-leucine zipper family protein / lipid-binding START domain-containing protein	Member of the class III HD-ZIP protein family. Contains homeodomain and leucine zipper domain. Critical for vascular development and negatively regulates vascular cell differentiation.	ATHB-15; CONTAINS InterPro DOMAIN/s: Homeobox (InterPro:IPR001356), Homeodomain-like (InterPro:IPR009057), Lipid-binding START (InterPro:IPR002913), MEKHLA (InterPro:IPR013978), Homeodomain-related (InterPro:IPR012287); BEST Arabidopsis thaliana protein match is: homeobox gene 8 (TAIR:AT4G32880.1); Has 3139 Blast hits to 3068 proteins in 257 species: Archae - 0; Bacteria - 18; Metazoa - 766; Fung…	CS68977/phb-13 phv-11 cna-2 triple mutants often displayed tri-cotyledons, enlarged SAM, stem fasciation, flowers with extra organs, silique enlargement, and reduced fertility./|CS6967/Plants appear superficially wild type in phenotype. Altered meristem size, organogenesis, and stem cell specification. Shoot meristems of 12 day old plants are significantly larger than wild-type meristems); the ef…
A5SS	AT1G52360	chrChr1	+	19505193	19505447	19505193	19505365	19505698	19506309	662274430	0,40,32	349471381	39,56,27	231	149	0.00245648	1.0,0.815,0.897	0.852,0.844,0.901	0.038	F and L	Coatomer, beta' subunit	/	Coatomer, beta' subunit; FUNCTIONS IN: structural molecule activity; INVOLVED IN: intracellular protein transport, vesicle-mediated transport; LOCATED IN: membrane coat, COPI vesicle coat; EXPRESSED IN: 24 plant structures; EXPRESSED DURING: 13 growth stages; CONTAINS InterPro DOMAIN/s: WD40 repeat 2 (InterPro:IPR019782), Coatomer, WD associated region (InterPro:IPR006692), Cytochrome cd1-nitrite…	/
A3SS	AT1G53120	chrChr1	+	19794365	19794465	19794368	19794465	19794185	19794284	143,78,35	0,0,5	66,97,60	0,2,10	152	149	0.0273866	1.0,1.0,0.873	1.0,0.979,0.855	0.013	F and L	RNA-binding S4 domain-containing protein	/	RNA-binding S4 domain-containing protein; FUNCTIONS IN: RNA binding; INVOLVED IN: biological_process unknown; LOCATED IN: chloroplast; EXPRESSED IN: 22 plant structures; EXPRESSED DURING: 13 growth stages; CONTAINS InterPro DOMAIN/s: RNA-binding S4 (InterPro:IPR002942), Photosystem II S4 domain protein (InterPro:IPR017506); Has 1630 Blast hits to 1630 proteins in 768 species: Archae - 0; Bacteria…	/
A5SS	AT1G53165	chrChr1	+	19817095	19817236	19817095	19817224	19817312	19817562	0,0,0	3,16,4	5,6,3	46,35,35	161	149	0.000131339	0.0,0.0,0.0	0.091,0.137,0.073	-0.1	F_S	Protein kinase superfamily protein	/	ATMAP4K ALPHA1; FUNCTIONS IN: protein serine/threonine kinase activity, protein kinase activity, kinase activity, ATP binding; INVOLVED IN: response to salt stress, hyperosmotic response, response to wounding; EXPRESSED IN: 23 plant structures; EXPRESSED DURING: 13 growth stages; CONTAINS InterPro DOMAIN/s: Protein kinase, ATP binding site (InterPro:IPR017441), Protein kinase, catalytic domain (I…	/
A3SS	AT1G53570	chrChr1	+	19990477	19991113	19990480	19991113	19990314	19990400	48,3,7	0,0,0	41,18,43	5,3,1	152	149	0.00146942	1.0,1.0,1.0	0.889,0.855,0.977	0.093	F and L	mitogen-activated protein kinase kinase kinase 3	MEK kinase (MAP3Ka)	mitogen-activated protein kinase kinase kinase 3 (MAP3KA); FUNCTIONS IN: protein serine/threonine kinase activity, protein kinase activity, kinase activity, ATP binding; INVOLVED IN: protein amino acid phosphorylation; LOCATED IN: cellular_component unknown; EXPRESSED IN: 22 plant structures; EXPRESSED DURING: 13 growth stages; CONTAINS InterPro DOMAIN/s: Protein kinase, ATP binding site (InterPr…	/
A3SS	AT1G53780	chrChr1	-	20076129	20076205	20076129	20076202	20076306	20076433	0,0,0	21,20,5	14,0,13	15,4,34	152	149	9.14001e-08	0.0,0.0,0.0	0.478,0.0,0.273	-0.25	F_S	peptidyl-prolyl cis-trans isomerases;hydrolases;nucleoside-triphosphatases;ATP binding;nucleotide binding;ATPases	/	peptidyl-prolyl cis-trans isomerases;hydrolases;nucleoside-triphosphatases;ATP binding;nucleotide binding;ATPases; FUNCTIONS IN: in 6 functions; INVOLVED IN: protein folding, protein catabolic process; CONTAINS InterPro DOMAIN/s: Cyclophilin-like (InterPro:IPR015891), ATPase, AAA+ type, core (InterPro:IPR003593), Peptidyl-prolyl cis-trans isomerase, cyclophilin-type (InterPro:IPR002130), ATPase, …	/
ASI	AT1G54020	chrChr1	-	20162538	20162931	20162538	20162739	20162812	20162931	8,0,2	37,56,67	13,6,12	68,54,40	222	149	0.00113997	0.127,0.0,0.02	0.114,0.069,0.168	-0.068	F_S	GDSL-like Lipase/Acylhydrolase superfamily protein	/	GDSL-like Lipase/Acylhydrolase superfamily protein; FUNCTIONS IN: hydrolase activity, acting on ester bonds, carboxylesterase activity; INVOLVED IN: lipid metabolic process; LOCATED IN: vacuole; EXPRESSED IN: 16 plant structures; EXPRESSED DURING: 10 growth stages; CONTAINS InterPro DOMAIN/s: Lipase, GDSL (InterPro:IPR001087); BEST Arabidopsis thaliana protein match is: GDSL-like Lipase/Acylhydro…	/
ASI	AT1G54030	chrChr1	+	20168776	20169684	20168776	20169029	20169099	20169684	0,14,42	32,80,110	6,20,3	155,83,78	219	149	0.00729117	0.0,0.106,0.206	0.026,0.141,0.026	0.04	F and L	GDSL-like Lipase/Acylhydrolase superfamily protein	Encodes a vacuolar protein. Mutation causes organizational defects in the endoplasmic reticulum and aberrant protein trafficking in the plant secretory pathway.	MODIFIED VACUOLE PHENOTYPE 1 (MVP1); FUNCTIONS IN: lipase activity, hydrolase activity, acting on ester bonds, carboxylesterase activity; INVOLVED IN: intracellular protein transport; LOCATED IN: plant-type vacuole membrane, endoplasmic reticulum, vacuole, ER body; EXPRESSED IN: 22 plant structures; EXPRESSED DURING: 13 growth stages; CONTAINS InterPro DOMAIN/s: Lipase, GDSL (InterPro:IPR001087);…	/
A3SS	AT1G54080	chrChr1	-	20185312	20185400	20185312	20185388	20185573	20185661	0,0,0	112,40,76	9,18,0	300109200	161	149	0.000106949	0.0,0.0,0.0	0.027,0.133,0.0	-0.053	F_S	oligouridylate-binding protein 1A	/	oligouridylate-binding protein 1A (UBP1A); FUNCTIONS IN: mRNA 3'-UTR binding; LOCATED IN: plasma membrane; EXPRESSED IN: 24 plant structures; EXPRESSED DURING: 14 growth stages; CONTAINS InterPro DOMAIN/s: RNA recognition motif, RNP-1 (InterPro:IPR000504), Nucleotide-binding, alpha-beta plait (InterPro:IPR012677); BEST Arabidopsis thaliana protein match is: RNA-binding (RRM/RBD/RNP motifs) family…	/
ASI	AT1G54340	chrChr1	+	20285656	20285939	20285656	20285691	20285796	20285939	7,29,4	70,33,25	2,4,11	101,38,43	254	149	0.00496263	0.055,0.34,0.086	0.011,0.058,0.13	0.094	F and L	isocitrate dehydrogenase	NADP-specific isocitrate dehydrogenase (ICDH)	isocitrate dehydrogenase (ICDH); FUNCTIONS IN: NAD or NADH binding, isocitrate dehydrogenase (NADP+) activity, magnesium ion binding, oxidoreductase activity, acting on the CH-OH group of donors, NAD or NADP as acceptor; INVOLVED IN: oxidation reduction, isocitrate metabolic process, metabolic process; LOCATED IN: peroxisome, plasma membrane; EXPRESSED IN: 22 plant structures; EXPRESSED DURING: 1…	/
ASI	AT1G54390	chrChr1	-	20305038	20305293	20305038	20305171	20305254	20305293	0,3,14	68,93,27	5,0,1	112,65,68	232	149	0.0026584	0.0,0.02,0.25	0.028,0.0,0.009	0.078	F and L	PHD finger protein-related	ING2 encodes a member of the Inhibitor of Growth family of nuclear-localized PhD domain containing homeodomain proteins. Binds to H3K4 di or trimethylated DNA.	INHIBITOR OF GROWTH 2 (ING2); BEST Arabidopsis thaliana protein match is: RING/FYVE/PHD zinc finger superfamily protein (TAIR:AT3G24010.1); Has 35333 Blast hits to 34131 proteins in 2444 species: Archae - 798; Bacteria - 22429; Metazoa - 974; Fungi - 991; Plants - 531; Viruses - 0; Other Eukaryotes - 9610 (source: NCBI BLink).	/
ES	AT1G54390	chrChr1	-	20306152	20306216	20305378	20305623	20306423	20306635	166,82,64	0,6,0	85,52,71	10,0,1	213	149	0.0420899	1.0,0.905,1.0	0.856,1.0,0.98	0.023	F and L	PHD finger protein-related	ING2 encodes a member of the Inhibitor of Growth family of nuclear-localized PhD domain containing homeodomain proteins. Binds to H3K4 di or trimethylated DNA.	INHIBITOR OF GROWTH 2 (ING2); BEST Arabidopsis thaliana protein match is: RING/FYVE/PHD zinc finger superfamily protein (TAIR:AT3G24010.1); Has 35333 Blast hits to 34131 proteins in 2444 species: Archae - 798; Bacteria - 22429; Metazoa - 974; Fungi - 991; Plants - 531; Viruses - 0; Other Eukaryotes - 9610 (source: NCBI BLink).	/
ES	AT1G54440	chrChr1	+	20325886	20325932	20325597	20325680	20326024	20326112	12,7,15	0,0,10	46,26,42	0,0,0	195	149	0.000555552	1.0,1.0,0.534	1.0,1.0,1.0	-0.155	F and L	Polynucleotidyl transferase, ribonuclease H fold protein with HRDC domain	/	Polynucleotidyl transferase, ribonuclease H fold protein with HRDC domain; FUNCTIONS IN: 3'-5' exonuclease activity, nucleic acid binding; INVOLVED IN: nucleobase, nucleoside, nucleotide and nucleic acid metabolic process; LOCATED IN: intracellular; EXPRESSED IN: 21 plant structures; EXPRESSED DURING: 13 growth stages; CONTAINS InterPro DOMAIN/s: Polynucleotidyl transferase, ribonuclease H fold (…	rrp6l1-1/Reduced methylation at AtSN1 transposon site./24719467|rrp6l1-2/Reduced methylation at AtSN1 transposon site./24719467
ASI	AT1G54440	chrChr1	+	20326797	20327518	20326797	20326956	20327359	20327518	6,15,27	52,40,18	16,15,17	69,72,84	552	149	0.0275132	0.03,0.092,0.288	0.059,0.053,0.052	0.082	F and L	Polynucleotidyl transferase, ribonuclease H fold protein with HRDC domain	/	Polynucleotidyl transferase, ribonuclease H fold protein with HRDC domain; FUNCTIONS IN: 3'-5' exonuclease activity, nucleic acid binding; INVOLVED IN: nucleobase, nucleoside, nucleotide and nucleic acid metabolic process; LOCATED IN: intracellular; EXPRESSED IN: 21 plant structures; EXPRESSED DURING: 13 growth stages; CONTAINS InterPro DOMAIN/s: Polynucleotidyl transferase, ribonuclease H fold (…	rrp6l1-1/Reduced methylation at AtSN1 transposon site./24719467|rrp6l1-2/Reduced methylation at AtSN1 transposon site./24719467
ASI	AT1G54730	chrChr1	+	20429313	20429773	20429313	20429373	20429658	20429773	30,9,47	20,15,14	8,3,18	18,31,9	434	149	0.01523	0.34,0.171,0.535	0.132,0.032,0.407	0.158	F and L	Major facilitator superfamily protein	/	Major facilitator superfamily protein; FUNCTIONS IN: carbohydrate transmembrane transporter activity, sugar:hydrogen symporter activity; INVOLVED IN: transport, transmembrane transport; LOCATED IN: integral to membrane, membrane; EXPRESSED IN: 22 plant structures; EXPRESSED DURING: 13 growth stages; CONTAINS InterPro DOMAIN/s: Sugar transporter, conserved site (InterPro:IPR005829), Major facilita…	/
ASI	AT1G54820	chrChr1	+	20450226	20450916	20450226	20450316	20450590	20450916	39,10,29	71,92,104	33,6,9	142,70,62	423	149	0.0214714	0.162,0.037,0.089	0.076,0.029,0.049	0.045	F and L	Protein kinase superfamily protein	/	Protein kinase superfamily protein; FUNCTIONS IN: protein serine/threonine kinase activity, protein kinase activity, kinase activity, ATP binding; INVOLVED IN: protein amino acid phosphorylation; EXPRESSED IN: 18 plant structures; EXPRESSED DURING: 13 growth stages; CONTAINS InterPro DOMAIN/s: Protein kinase, catalytic domain (InterPro:IPR000719), Serine/threonine-protein kinase domain (InterPro:…	/
A5SS	AT1G54920	chrChr1	+	20473790	20473982	20473790	20473952	20474050	20474267	0,23,0	3,53,27	1,0,0	96,72,69	179	149	2.49947e-07	0.0,0.265,0.0	0.009,0.0,0.0	0.085	F_S	/	/	unknown protein; FUNCTIONS IN: molecular_function unknown; INVOLVED IN: biological_process unknown; EXPRESSED IN: 23 plant structures; EXPRESSED DURING: 15 growth stages.	/
ASI	AT1G55080	chrChr1	-	20553264	20553483	20553264	20553323	20553402	20553483	1,14,0	95,81,102	0,1,2	76,28,101	228	149	0.0115411	0.007,0.101,0.0	0.0,0.023,0.013	0.024	F_S	/	/	MED9; BEST Arabidopsis thaliana protein match is: unknown protein (TAIR:AT1G29580.1); Has 67203 Blast hits to 25757 proteins in 1293 species: Archae - 12; Bacteria - 4374; Metazoa - 24340; Fungi - 7940; Plants - 5927; Viruses - 273; Other Eukaryotes - 24337 (source: NCBI BLink).	CS16506/No visible phenotype./
ES	AT1G55140	chrChr1	-	20573328	20573418	20573010	20573067	20573904	20574035	236,60,94	0,0,0	112153126	4,6,0	239	149	0.0189344	1.0,1.0,1.0	0.946,0.941,1.0	0.038	F and L	Ribonuclease III family protein	/	Ribonuclease III family protein; FUNCTIONS IN: RNA binding, ribonuclease III activity; INVOLVED IN: RNA processing; LOCATED IN: chloroplast; CONTAINS InterPro DOMAIN/s: Ribonuclease III (InterPro:IPR000999); BEST Arabidopsis thaliana protein match is: Ribonuclease III family protein (TAIR:AT3G13740.1); Has 1541 Blast hits to 1540 proteins in 746 species: Archae - 0; Bacteria - 1385; Metazoa - 0; …	rnc3-1/rnc4-1/Slighly pale-green plants with reduced vigor./25724636
A3SS	AT1G55310	chrChr1	+	20632147	20632279	20632150	20632279	20631884	20632055	22,46,9	118,125,48	74,74,85	176130165	152	149	0.000315594	0.155,0.265,0.155	0.292,0.358,0.336	-0.137	F and L	SC35-like splicing factor 33	Encodes a SR spliceosome protein that is localized to nuclear specks, interacts with SR45 and the U1-70K protein of the U1 snRNP, has sequence similar to human SC35 protein. Barta et al (2010) have proposed a nomenclature for Serine/Arginine-Rich Protein Splicing Factors (SR proteins): Plant Cell. 2010, 22:2926.	SC35-like splicing factor 33 (SR33); CONTAINS InterPro DOMAIN/s: RNA recognition motif, RNP-1 (InterPro:IPR000504), Nucleotide-binding, alpha-beta plait (InterPro:IPR012677); BEST Arabidopsis thaliana protein match is: SC35-like splicing factor 30A (TAIR:AT3G13570.1).	/
ASI	AT1G55310	chrChr1	+	20631041	20632055	20631041	20631119	20631884	20632055	203,101,92	39,35,40	172,66,182	94,48,97	914	149	0.00181557	0.459,0.32,0.273	0.23,0.183,0.234	0.135	F and L	SC35-like splicing factor 33	Encodes a SR spliceosome protein that is localized to nuclear specks, interacts with SR45 and the U1-70K protein of the U1 snRNP, has sequence similar to human SC35 protein. Barta et al (2010) have proposed a nomenclature for Serine/Arginine-Rich Protein Splicing Factors (SR proteins): Plant Cell. 2010, 22:2926.	SC35-like splicing factor 33 (SR33); CONTAINS InterPro DOMAIN/s: RNA recognition motif, RNP-1 (InterPro:IPR000504), Nucleotide-binding, alpha-beta plait (InterPro:IPR012677); BEST Arabidopsis thaliana protein match is: SC35-like splicing factor 30A (TAIR:AT3G13570.1).	/
ES	AT1G55310	chrChr1	+	20631686	20631722	20631041	20631119	20631884	20632055	5,0,0	39,35,40	13,5,8	94,48,97	185	149	0.00582146	0.094,0.0,0.0	0.1,0.077,0.062	-0.048	F and L	SC35-like splicing factor 33	Encodes a SR spliceosome protein that is localized to nuclear specks, interacts with SR45 and the U1-70K protein of the U1 snRNP, has sequence similar to human SC35 protein. Barta et al (2010) have proposed a nomenclature for Serine/Arginine-Rich Protein Splicing Factors (SR proteins): Plant Cell. 2010, 22:2926.	SC35-like splicing factor 33 (SR33); CONTAINS InterPro DOMAIN/s: RNA recognition motif, RNP-1 (InterPro:IPR000504), Nucleotide-binding, alpha-beta plait (InterPro:IPR012677); BEST Arabidopsis thaliana protein match is: SC35-like splicing factor 30A (TAIR:AT3G13570.1).	/
ASI	AT1G55350	chrChr1	-	20653819	20654768	20653819	20654235	20654322	20654768	83,10,29	31,3,1	26,24,15	30,27,43	236	149	1.29677e-06	0.628,0.678,0.948	0.354,0.359,0.18	0.454	F_S	calpain-type cysteine protease family	Similar to maize DEK1, a gene encoding a membrane protein of the calpain gene superfamily required for aleurone cell development in the endosperm of maize grains. A key component of the embryonic L1 cell-layer specification pathway. It localizes to membranes and undergoes intramolecular autolytic cleavage events that release the calpain domain into the cytoplasm.	DEFECTIVE KERNEL 1 (DEK1); FUNCTIONS IN: cysteine-type endopeptidase activity, calcium-dependent cysteine-type endopeptidase activity; INVOLVED IN: cell fate specification, embryo development ending in seed dormancy; LOCATED IN: plasma membrane; EXPRESSED IN: 26 plant structures; EXPRESSED DURING: 13 growth stages; CONTAINS InterPro DOMAIN/s: Peptidase C2, calpain, domain III (InterPro:IPR022683)…	CS24332/embryo defective; developmental arrest of mutant embryos occurs at preglobular stage./|CS24333/embryo defective; developmental arrest of mutant embryos occurs at globular stage./|CS68904/Loss of giant cells in sepals and leaves/|CS84624/developmental arrest of mutant embryos occurs at late preglobular stage; pale yellow-green seeds; 23.4% mutant; 50.4% aborted seeds in top half of silique…
A3SS	AT1G55350	chrChr1	-	20653739	20654256	20653739	20654235	20654322	20654768	49,32,116	31,3,1	84,96,146	30,27,43	170	149	0.0250098	0.581,0.903,0.99	0.71,0.757,0.748	0.086	F_S	calpain-type cysteine protease family	Similar to maize DEK1, a gene encoding a membrane protein of the calpain gene superfamily required for aleurone cell development in the endosperm of maize grains. A key component of the embryonic L1 cell-layer specification pathway. It localizes to membranes and undergoes intramolecular autolytic cleavage events that release the calpain domain into the cytoplasm.	DEFECTIVE KERNEL 1 (DEK1); FUNCTIONS IN: cysteine-type endopeptidase activity, calcium-dependent cysteine-type endopeptidase activity; INVOLVED IN: cell fate specification, embryo development ending in seed dormancy; LOCATED IN: plasma membrane; EXPRESSED IN: 26 plant structures; EXPRESSED DURING: 13 growth stages; CONTAINS InterPro DOMAIN/s: Peptidase C2, calpain, domain III (InterPro:IPR022683)…	CS24332/embryo defective; developmental arrest of mutant embryos occurs at preglobular stage./|CS24333/embryo defective; developmental arrest of mutant embryos occurs at globular stage./|CS68904/Loss of giant cells in sepals and leaves/|CS84624/developmental arrest of mutant embryos occurs at late preglobular stage; pale yellow-green seeds; 23.4% mutant; 50.4% aborted seeds in top half of silique…
ASI	AT1G55500	chrChr1	+	20722145	20722856	20722145	20722308	20722393	20722856	26,3,51	0,0,0	10,21,13	6,9,11	234	149	4.39648e-14	1.0,1.0,1.0	0.515,0.598,0.429	0.486	F_S	evolutionarily conserved C-terminal region 4	/	evolutionarily conserved C-terminal region 4 (ECT4); FUNCTIONS IN: molecular_function unknown; INVOLVED IN: biological_process unknown; LOCATED IN: cellular_component unknown; EXPRESSED IN: 21 plant structures; EXPRESSED DURING: 11 growth stages; CONTAINS InterPro DOMAIN/s: YTH domain (InterPro:IPR007275); BEST Arabidopsis thaliana protein match is: evolutionarily conserved C-terminal region 2 (T…	/
A5SS	AT1G55500	chrChr1	+	20722145	20722308	20722145	20722292	20722393	20722856	0,0,16	71,73,122	9,9,12	109,77,68	165	149	0.0204755	0.0,0.0,0.106	0.069,0.095,0.137	-0.065	F_S	evolutionarily conserved C-terminal region 4	/	evolutionarily conserved C-terminal region 4 (ECT4); FUNCTIONS IN: molecular_function unknown; INVOLVED IN: biological_process unknown; LOCATED IN: cellular_component unknown; EXPRESSED IN: 21 plant structures; EXPRESSED DURING: 11 growth stages; CONTAINS InterPro DOMAIN/s: YTH domain (InterPro:IPR007275); BEST Arabidopsis thaliana protein match is: evolutionarily conserved C-terminal region 2 (T…	/
ASI	AT1G55520	chrChr1	-	20726143	20726405	20726143	20726224	20726303	20726405	38,7,27	177,79,59	5,3,6	118102115	228	149	7.95432e-09	0.123,0.055,0.23	0.027,0.019,0.033	0.11	F_S	TATA binding protein 2	TATA-box binding protein. Required for basal transcription. Acts facilitating the recruitment of TFIID to the promoter, which together with the RNA polymerase form the preinitiation complex.	TATA binding protein 2 (TBP2); CONTAINS InterPro DOMAIN/s: TATA-box binding (InterPro:IPR000814), Beta2-adaptin/TATA-box binding, C-terminal (InterPro:IPR012295), Transcription factor TFIID, C-terminal/DNA glycosylase, N-terminal (InterPro:IPR012294); BEST Arabidopsis thaliana protein match is: TATA binding protein 1 (TAIR:AT3G13445.1); Has 2123 Blast hits to 1580 proteins in 405 species: Archae …	/
A3SS	AT1G55750	chrChr1	-	20840974	20841261	20840974	20841022	20841375	20841489	1,13,35	0,0,0	37,9,31	0,0,6	388	149	0.00794809	1.0,1.0,1.0	1.0,1.0,0.665	0.112	F and L	BSD domain (BTF2-like transcription factors, Synapse-associated proteins and DOS2-like proteins)	/	BSD domain (BTF2-like transcription factors, Synapse-associated proteins and DOS2-like proteins); CONTAINS InterPro DOMAIN/s: Kelch related (InterPro:IPR013089), BSD (InterPro:IPR005607); BEST Arabidopsis thaliana protein match is: BSD domain (BTF2-like transcription factors, Synapse-associated proteins and DOS2-like proteins) (TAIR:AT3G61420.1); Has 363 Blast hits to 357 proteins in 168 species:…	/
ES	AT1G55840	chrChr1	+	20874057	20874086	20873424	20873945	20874482	20874566	50,64,23	0,17,0	196151101	0,0,0	178	149	8.60323e-07	1.0,0.759,1.0	1.0,1.0,1.0	-0.08	F and L	Sec14p-like phosphatidylinositol transfer family protein	/	Sec14p-like phosphatidylinositol transfer family protein; CONTAINS InterPro DOMAIN/s: Cellular retinaldehyde-binding/triple function, C-terminal (InterPro:IPR001251), Cellular retinaldehyde-binding/triple function, N-terminal (InterPro:IPR008273), Phosphatidylinositol transfer protein-like, N-terminal (InterPro:IPR011074); BEST Arabidopsis thaliana protein match is: Sec14p-like phosphatidylinosit…	/
A3SS	AT1G56180	chrChr1	-	21026516	21026659	21026516	21026649	21026730	21026807	1,0,0	4,37,3	38,0,4	46,51,67	159	149	0.000377215	0.19,0.0,0.0	0.436,0.0,0.053	-0.1	F_S	/	/	unknown protein; INVOLVED IN: biological_process unknown; LOCATED IN: chloroplast; EXPRESSED IN: 23 plant structures; EXPRESSED DURING: 15 growth stages; BEST Arabidopsis thaliana protein match is: unknown protein (TAIR:AT5G27290.1); Has 436 Blast hits to 436 proteins in 83 species: Archae - 0; Bacteria - 153; Metazoa - 0; Fungi - 0; Plants - 160; Viruses - 0; Other Eukaryotes - 123 (source: NCBI…	vir3-1/Virescent phenotype and impaired starch accumulation./26702056
ASI	AT1G56220	chrChr1	+	21043703	21044998	21043703	21043889	21044356	21044998	400359249	320220229	403720599	10849391163	616	149	1.11111e-05	0.232,0.283,0.208	0.083,0.156,0.111	0.124	F_S	Dormancy/auxin associated family protein	/	Dormancy/auxin associated family protein; CONTAINS InterPro DOMAIN/s: Dormancyauxin associated (InterPro:IPR008406); BEST Arabidopsis thaliana protein match is: Dormancy/auxin associated family protein (TAIR:AT1G54070.1); Has 195 Blast hits to 194 proteins in 35 species: Archae - 0; Bacteria - 0; Metazoa - 0; Fungi - 0; Plants - 194; Viruses - 0; Other Eukaryotes - 1 (source: NCBI BLink).	/
ES	AT1G56280	chrChr1	-	21073908	21073974	21073560	21073793	21074056	21074199	209272139	0,16,0	466204366	7,0,0	215	149	0.00460529	1.0,0.922,1.0	0.979,1.0,1.0	-0.019	F_S	drought-induced 19	Encodes a gene whose transcript level in root and leaves increases to progressive drought stress. The increase in transcript level is independent from abscisic acid level. Sequence is not similar to any protein of known function. It appears to be a member of plant-specific gene family. It's phosphorylated by AtCPK11 in a Ca(2+)-dependent manner at Thr105 and Ser107 within the AtDi19 bipartite nuc…	drought-induced 19 (DI19); CONTAINS InterPro DOMAIN/s: Drought induced 19/ RING finger protein 114 (InterPro:IPR008598); BEST Arabidopsis thaliana protein match is: Drought-responsive family protein (TAIR:AT3G05700.1); Has 243 Blast hits to 243 proteins in 23 species: Archae - 0; Bacteria - 0; Metazoa - 5; Fungi - 0; Plants - 238; Viruses - 0; Other Eukaryotes - 0 (source: NCBI BLink).	/
ASI	AT1G56500	chrChr1	+	21160436	21160666	21160436	21160493	21160571	21160666	48,0,30	28,14,19	13,0,6	74,19,39	227	149	0.00296264	0.529,0.0,0.509	0.103,0.0,0.092	0.281	F_S	haloacid dehalogenase-like hydrolase family protein	Encodes a thylakoid membrane protein with thioredoxin-like and beta-propeller domains located in the lumen and a haloacid-dehalogenase domain exposed to the chloroplast stroma. The protein's role may be to prevent formation of a slowly reversible form of antenna quenching, thereby maintaining the efficiency of light harvesting.	haloacid dehalogenase-like hydrolase family protein; FUNCTIONS IN: hydrolase activity, oxidoreductase activity, catalytic activity; INVOLVED IN: metabolic process, cell redox homeostasis; LOCATED IN: chloroplast, chloroplast stroma; EXPRESSED IN: 23 plant structures; EXPRESSED DURING: 14 growth stages; CONTAINS InterPro DOMAIN/s: Haloacid dehydrogenase/epoxide hydrolase (InterPro:IPR005833), Low-…	/
A5SS	AT1G57540	chrChr1	-	21311412	21311521	21311440	21311521	21311067	21311221	15,34,19	19,12,1	50,10,41	6,0,3	177	149	0.00581112	0.399,0.705,0.941	0.875,1.0,0.92	-0.25	F_S	/	/	unknown protein; Has 29 Blast hits to 29 proteins in 11 species: Archae - 0; Bacteria - 0; Metazoa - 0; Fungi - 0; Plants - 29; Viruses - 0; Other Eukaryotes - 0 (source: NCBI BLink).	/
ASI	AT1G58180	chrChr1	-	21539168	21539458	21539168	21539300	21539393	21539458	0,0,0	74,21,12	2,16,8	31,17,18	242	149	1.20257e-09	0.0,0.0,0.0	0.038,0.367,0.215	-0.207	F and L	beta carbonic anhydrase 6	/	beta carbonic anhydrase 6 (BCA6); FUNCTIONS IN: carbonate dehydratase activity, zinc ion binding; INVOLVED IN: carbon utilization; LOCATED IN: mitochondrion; EXPRESSED IN: 23 plant structures; EXPRESSED DURING: 13 growth stages; CONTAINS InterPro DOMAIN/s: Carbonic anhydrase, prokaryotic-like, conserved site (InterPro:IPR015892), Carbonic anhydrase (InterPro:IPR001765); BEST Arabidopsis thaliana …	CS66123/higher stomatal conductance at ambient CO2 levels; insensitive to C02 induced stomatal conductance changes; impaired CO2 induction of stomatal closure in isolated epidermis; stomatal index and stomatal density significantly higher than wild type; responses to blue light, blue light to dark transition and ABA are wild type./
ASI	AT1G58180	chrChr1	-	21537576	21538401	21537576	21538198	21538298	21538401	0,31,0	58,81,44	1,0,8	24,80,49	249	149	0.0290857	0.0,0.186,0.0	0.024,0.0,0.089	0.024	F and L	beta carbonic anhydrase 6	/	beta carbonic anhydrase 6 (BCA6); FUNCTIONS IN: carbonate dehydratase activity, zinc ion binding; INVOLVED IN: carbon utilization; LOCATED IN: mitochondrion; EXPRESSED IN: 23 plant structures; EXPRESSED DURING: 13 growth stages; CONTAINS InterPro DOMAIN/s: Carbonic anhydrase, prokaryotic-like, conserved site (InterPro:IPR015892), Carbonic anhydrase (InterPro:IPR001765); BEST Arabidopsis thaliana …	CS66123/higher stomatal conductance at ambient CO2 levels; insensitive to C02 induced stomatal conductance changes; impaired CO2 induction of stomatal closure in isolated epidermis; stomatal index and stomatal density significantly higher than wild type; responses to blue light, blue light to dark transition and ABA are wild type./
A3SS	AT1G59520	chrChr1	+	21865662	21865889	21865767	21865889	21865248	21865371	61,27,104	16,2,22	85,40,88	1,8,2	254	149	0.00066554	0.691,0.888,0.735	0.98,0.746,0.963	-0.125	F and L	CW7	Encodes CW7.	CW7; CONTAINS InterPro DOMAIN/s: Protein of unknown function DUF2045 (InterPro:IPR019141); Has 145 Blast hits to 144 proteins in 52 species: Archae - 0; Bacteria - 0; Metazoa - 91; Fungi - 0; Plants - 50; Viruses - 0; Other Eukaryotes - 4 (source: NCBI BLink).	/
ASI	AT1G59520	chrChr1	+	21865662	21866210	21865662	21865889	21865989	21866210	56,6,32	30,17,10	8,2,21	19,12,48	249	149	0.00565055	0.528,0.174,0.657	0.201,0.091,0.207	0.287	F and L	CW7	Encodes CW7.	CW7; CONTAINS InterPro DOMAIN/s: Protein of unknown function DUF2045 (InterPro:IPR019141); Has 145 Blast hits to 144 proteins in 52 species: Archae - 0; Bacteria - 0; Metazoa - 91; Fungi - 0; Plants - 50; Viruses - 0; Other Eukaryotes - 4 (source: NCBI BLink).	/
ASI	AT1G59520	chrChr1	+	21865248	21865889	21865248	21865371	21865767	21865889	41,62,155	16,2,22	65,68,68	1,8,2	545	149	0.0366118	0.412,0.894,0.658	0.947,0.699,0.903	-0.195	F and L	CW7	Encodes CW7.	CW7; CONTAINS InterPro DOMAIN/s: Protein of unknown function DUF2045 (InterPro:IPR019141); Has 145 Blast hits to 144 proteins in 52 species: Archae - 0; Bacteria - 0; Metazoa - 91; Fungi - 0; Plants - 50; Viruses - 0; Other Eukaryotes - 4 (source: NCBI BLink).	/
A5SS	AT1G59750	chrChr1	+	21979338	21979619	21979338	21979423	21980383	21980450	14,17,43	0,4,0	49,7,20	33,2,8	345	149	6.47486e-06	1.0,0.647,1.0	0.391,0.602,0.519	0.378	F and L	auxin response factor 1	Encodes a member of the auxin response factor family. ARFs bind to the cis element 5'-TGTCTC-3' ARFs mediate changes in gene expression in response to auxin. ARF's form heterodimers with IAA/AUX genes. ARF1 enhances mutant phenotypes of ARF2 and may act with ARF2 to control aspects of maturation and senescence.ARF1:LUC and 3xHA:ARF1 proteins have a half-life of ~3-4 hours and their degradation is…	auxin response factor 1 (ARF1); CONTAINS InterPro DOMAIN/s: Aux/IAA-ARF-dimerisation (InterPro:IPR011525), Transcriptional factor B3 (InterPro:IPR003340), AUX/IAA protein (InterPro:IPR003311), Auxin response factor (InterPro:IPR010525); BEST Arabidopsis thaliana protein match is: auxin response factor 11 (TAIR:AT2G46530.1); Has 2491 Blast hits to 2147 proteins in 119 species: Archae - 0; Bacteria…	CS24598/no obvious auxin-related growth phenotype/15659631|CS24599/no obvious auxin-related growth phenotype/15659631|CS24631/arf1-3 arf2-6 double mutant; similar but much stronger phenotype than arf2 single mutants; homozygous double mutant is sterile; large leaves; long, thick and wavy inflorescence stem; abnormal flower morpholoy; delayed flowering; delayed senescence./
A5SS	AT1G59750	chrChr1	+	21982823	21982995	21982823	21982989	21983071	21983541	18,13,3	0,0,1	169,38,137	16,0,5	155	149	0.0055563	1.0,1.0,0.743	0.91,1.0,0.963	-0.043	F and L	auxin response factor 1	Encodes a member of the auxin response factor family. ARFs bind to the cis element 5'-TGTCTC-3' ARFs mediate changes in gene expression in response to auxin. ARF's form heterodimers with IAA/AUX genes. ARF1 enhances mutant phenotypes of ARF2 and may act with ARF2 to control aspects of maturation and senescence.ARF1:LUC and 3xHA:ARF1 proteins have a half-life of ~3-4 hours and their degradation is…	auxin response factor 1 (ARF1); CONTAINS InterPro DOMAIN/s: Aux/IAA-ARF-dimerisation (InterPro:IPR011525), Transcriptional factor B3 (InterPro:IPR003340), AUX/IAA protein (InterPro:IPR003311), Auxin response factor (InterPro:IPR010525); BEST Arabidopsis thaliana protein match is: auxin response factor 11 (TAIR:AT2G46530.1); Has 2491 Blast hits to 2147 proteins in 119 species: Archae - 0; Bacteria…	CS24598/no obvious auxin-related growth phenotype/15659631|CS24599/no obvious auxin-related growth phenotype/15659631|CS24631/arf1-3 arf2-6 double mutant; similar but much stronger phenotype than arf2 single mutants; homozygous double mutant is sterile; large leaves; long, thick and wavy inflorescence stem; abnormal flower morpholoy; delayed flowering; delayed senescence./
A3SS	AT1G59750	chrChr1	+	21983071	21983541	21983080	21983541	21982823	21982995	18,14,14	18,7,6	163,34,144	22,18,47	158	149	0.0211353	0.485,0.654,0.688	0.875,0.64,0.743	-0.144	F and L	auxin response factor 1	Encodes a member of the auxin response factor family. ARFs bind to the cis element 5'-TGTCTC-3' ARFs mediate changes in gene expression in response to auxin. ARF's form heterodimers with IAA/AUX genes. ARF1 enhances mutant phenotypes of ARF2 and may act with ARF2 to control aspects of maturation and senescence.ARF1:LUC and 3xHA:ARF1 proteins have a half-life of ~3-4 hours and their degradation is…	auxin response factor 1 (ARF1); CONTAINS InterPro DOMAIN/s: Aux/IAA-ARF-dimerisation (InterPro:IPR011525), Transcriptional factor B3 (InterPro:IPR003340), AUX/IAA protein (InterPro:IPR003311), Auxin response factor (InterPro:IPR010525); BEST Arabidopsis thaliana protein match is: auxin response factor 11 (TAIR:AT2G46530.1); Has 2491 Blast hits to 2147 proteins in 119 species: Archae - 0; Bacteria…	CS24598/no obvious auxin-related growth phenotype/15659631|CS24599/no obvious auxin-related growth phenotype/15659631|CS24631/arf1-3 arf2-6 double mutant; similar but much stronger phenotype than arf2 single mutants; homozygous double mutant is sterile; large leaves; long, thick and wavy inflorescence stem; abnormal flower morpholoy; delayed flowering; delayed senescence./
ASI	AT1G60545	chrChr1	+	22302305	22304128	22302305	22303894	22303978	22304128	14,44,2	0,0,0	38,18,17	1,0,10	233	149	0.000260161	1.0,1.0,1.0	0.96,1.0,0.521	0.173	F_S	/	/	/	/
A5SS	AT1G60650	chrChr1	+	22340075	22341188	22340075	22340214	22341305	22341814	0,13,16	29,28,43	12,0,11	77,29,68	1123	149	0.0163821	0.0,0.058,0.047	0.02,0.0,0.021	0.021	F_S	RNA-binding (RRM/RBD/RNP motifs) family protein with retrovirus zinc finger-like domain	Encodes one of the zinc finger-containing glycine-rich RNA-binding proteins involved in cold tolerance: AT3G26420 (ATRZ-1A), AT1G60650 (AtRZ-1b), AT5G04280 (AtRZ-1c).	RNA-binding (RRM/RBD/RNP motifs) family protein with retrovirus zinc finger-like domain; FUNCTIONS IN: RNA binding, nucleotide binding, zinc ion binding, nucleic acid binding; INVOLVED IN: biological_process unknown; LOCATED IN: cellular_component unknown; EXPRESSED IN: 21 plant structures; EXPRESSED DURING: 10 growth stages; CONTAINS InterPro DOMAIN/s: RNA recognition motif, RNP-1 (InterPro:IPR0…	rz-1b/rz-1c/Delayed seed germination, severe retardation of root growth, reduced number of dividing cells in root meristem, aerial parts dwarfed, fewer flowers per inflorescence, reduced leaf size, leaf serration./26721863
ASI	AT1G60700	chrChr1	-	22352227	22352540	22352227	22352356	22352453	22352540	1,1,0	8,23,18	2,9,9	16,0,27	246	149	0.000130726	0.07,0.026,0.0	0.07,1.0,0.168	-0.381	F_S	SMAD/FHA domain-containing protein	/	SMAD/FHA domain-containing protein ; CONTAINS InterPro DOMAIN/s: SMAD/FHA domain (InterPro:IPR008984), Forkhead-associated (FHA) domain (InterPro:IPR000253); BEST Arabidopsis thaliana protein match is: Forkhead-associated (FHA) domain-containing protein (TAIR:AT3G54350.3); Has 241 Blast hits to 241 proteins in 78 species: Archae - 0; Bacteria - 0; Metazoa - 148; Fungi - 2; Plants - 57; Viruses - …	/
ASI	AT1G61010	chrChr1	-	22474297	22476597	22474297	22474669	22474929	22476597	174,41,107	56,18,18	64,78,131	20,0,11	409	149	0.00867481	0.531,0.453,0.684	0.538,1.0,0.813	-0.228	F and L	cleavage and polyadenylation specificity factor 73-I	/	cleavage and polyadenylation specificity factor 73-I (CPSF73-I); CONTAINS InterPro DOMAIN/s: Beta-Casp domain (InterPro:IPR022712), RNA-metabolising metallo-beta-lactamase (InterPro:IPR011108), Beta-lactamase-like (InterPro:IPR001279), Pre-mRNA 3&apos;-end-processing endonuclease polyadenylation factor C-term (InterPro:IPR021718); BEST Arabidopsis thaliana protein match is: cleavage and polyadeny…	/
ES	AT1G61010	chrChr1	-	22474629	22474669	22474266	22474547	22474929	22476597	56,21,18	26,9,15	22,0,23	24,14,13	189	149	0.0292648	0.629,0.648,0.486	0.42,0.0,0.582	0.254	F and L	cleavage and polyadenylation specificity factor 73-I	/	cleavage and polyadenylation specificity factor 73-I (CPSF73-I); CONTAINS InterPro DOMAIN/s: Beta-Casp domain (InterPro:IPR022712), RNA-metabolising metallo-beta-lactamase (InterPro:IPR011108), Beta-lactamase-like (InterPro:IPR001279), Pre-mRNA 3&apos;-end-processing endonuclease polyadenylation factor C-term (InterPro:IPR021718); BEST Arabidopsis thaliana protein match is: cleavage and polyadeny…	/
A3SS	AT1G61100	chrChr1	-	22511168	22511215	22511168	22511212	22511306	22511359	76,1,22	0,0,0	53,7,33	0,0,8	152	149	0.00578622	1.0,1.0,1.0	1.0,1.0,0.802	0.066	F_S	disease resistance protein (TIR class), putative	/	disease resistance protein (TIR class), putative; BEST Arabidopsis thaliana protein match is: COP1-interacting protein 7 (TAIR:AT4G27430.2); Has 1636 Blast hits to 1307 proteins in 221 species: Archae - 4; Bacteria - 130; Metazoa - 666; Fungi - 143; Plants - 195; Viruses - 9; Other Eukaryotes - 489 (source: NCBI BLink).	/
ASI	AT1G61150	chrChr1	+	22543106	22543474	22543106	22543266	22543367	22543474	0,0,0	56110184	8,0,11	129,81,107	250	149	0.0004596	0.0,0.0,0.0	0.036,0.0,0.058	-0.031	F and L	LisH and RanBPM domains containing protein	/	LisH and RanBPM domains containing protein; CONTAINS InterPro DOMAIN/s: LisH dimerisation motif, subgroup (InterPro:IPR013720), Ran binding protein, CRA domain (InterPro:IPR019589), CTLH, C-terminal LisH motif (InterPro:IPR006595), LisH dimerisation motif (InterPro:IPR006594), Ran binding protein-like, CRA domain (InterPro:IPR013144); BEST Arabidopsis thaliana protein match is: LisH and RanBPM do…	/
A3SS	AT1G61150	chrChr1	+	22542862	22542981	22542957	22542981	22542496	22542673	9,90,47	0,0,11	54,43,33	34,0,31	244	149	0.0150536	1.0,1.0,0.723	0.492,1.0,0.394	0.279	F and L	LisH and RanBPM domains containing protein	/	LisH and RanBPM domains containing protein; CONTAINS InterPro DOMAIN/s: LisH dimerisation motif, subgroup (InterPro:IPR013720), Ran binding protein, CRA domain (InterPro:IPR019589), CTLH, C-terminal LisH motif (InterPro:IPR006595), LisH dimerisation motif (InterPro:IPR006594), Ran binding protein-like, CRA domain (InterPro:IPR013144); BEST Arabidopsis thaliana protein match is: LisH and RanBPM do…	/
ASI	AT1G61180	chrChr1	+	22551270	22554684	22551270	22554110	22554285	22554684	25,79,41	39,44,88	32,24,24	75,76,52	324	149	0.00934657	0.228,0.452,0.176	0.164,0.127,0.175	0.13	F_S	LRR and NB-ARC domains-containing disease resistance protein	/	LRR and NB-ARC domains-containing disease resistance protein; FUNCTIONS IN: ATP binding; INVOLVED IN: apoptosis, defense response; LOCATED IN: plasma membrane; EXPRESSED IN: cultured cell; CONTAINS InterPro DOMAIN/s: Leucine-rich repeat-containing protein (InterPro:IPR015766), NB-ARC (InterPro:IPR002182), Leucine-rich repeat (InterPro:IPR001611), Disease resistance protein (InterPro:IPR000767); B…	/
ASI	AT1G61240	chrChr1	+	22584620	22584772	22584620	22584647	22584736	22584772	5,0,7	115,60,71	2,0,0	79,110,57	238	149	0.034781	0.026,0.0,0.058	0.016,0.0,0.0	0.023	F_S	Protein of unknown function (DUF707)	/	Protein of unknown function (DUF707); CONTAINS InterPro DOMAIN/s: Protein of unknown function DUF707 (InterPro:IPR007877); BEST Arabidopsis thaliana protein match is: Protein of unknown function (DUF707) (TAIR:AT1G11170.1); Has 307 Blast hits to 307 proteins in 22 species: Archae - 0; Bacteria - 5; Metazoa - 0; Fungi - 0; Plants - 300; Viruses - 0; Other Eukaryotes - 2 (source: NCBI BLink).	/
ASI	AT1G61660	chrChr1	-	22754768	22755029	22754768	22754834	22754963	22755029	42,0,0	4,7,18	3,0,0	71,39,46	278	149	0.00903659	0.849,0.0,0.0	0.022,0.0,0.0	0.276	F and L	basic helix-loop-helix (bHLH) DNA-binding superfamily protein	/	basic helix-loop-helix (bHLH) DNA-binding superfamily protein; FUNCTIONS IN: DNA binding, sequence-specific DNA binding transcription factor activity; INVOLVED IN: regulation of transcription; LOCATED IN: nucleus; EXPRESSED IN: 22 plant structures; EXPRESSED DURING: 13 growth stages; CONTAINS InterPro DOMAIN/s: Helix-loop-helix DNA-binding domain (InterPro:IPR001092), Helix-loop-helix DNA-binding…	/
A3SS	AT1G61970	chrChr1	+	22906831	22907730	22907128	22907730	22906472	22906610	45,2,4	0,0,0	7,0,6	6,12,10	446	149	1.11111e-05	1.0,1.0,1.0	0.28,0.0,0.167	0.851	F and L	Mitochondrial transcription termination factor family protein	/	Mitochondrial transcription termination factor family protein; CONTAINS InterPro DOMAIN/s: Mitochodrial transcription termination factor-related (InterPro:IPR003690); BEST Arabidopsis thaliana protein match is: Mitochondrial transcription termination factor family protein (TAIR:AT1G61980.1); Has 867 Blast hits to 807 proteins in 27 species: Archae - 0; Bacteria - 0; Metazoa - 4; Fungi - 0; Plants…	/
ASI	AT1G61970	chrChr1	+	22906472	22907730	22906472	22906610	22907128	22907730	45,24,12	0,0,0	13,0,12	6,12,10	667	149	1.11111e-05	1.0,1.0,1.0	0.326,0.0,0.211	0.821	F and L	Mitochondrial transcription termination factor family protein	/	Mitochondrial transcription termination factor family protein; CONTAINS InterPro DOMAIN/s: Mitochodrial transcription termination factor-related (InterPro:IPR003690); BEST Arabidopsis thaliana protein match is: Mitochondrial transcription termination factor family protein (TAIR:AT1G61980.1); Has 867 Blast hits to 807 proteins in 27 species: Archae - 0; Bacteria - 0; Metazoa - 4; Fungi - 0; Plants…	/
ASI	AT1G61970	chrChr1	+	22906472	22907730	22906472	22907329	22907434	22907730	71,28,66	14,0,8	16,17,36	1,0,2	254	149	0.00338641	0.748,1.0,0.829	0.904,1.0,0.913	-0.08	F and L	Mitochondrial transcription termination factor family protein	/	Mitochondrial transcription termination factor family protein; CONTAINS InterPro DOMAIN/s: Mitochodrial transcription termination factor-related (InterPro:IPR003690); BEST Arabidopsis thaliana protein match is: Mitochondrial transcription termination factor family protein (TAIR:AT1G61980.1); Has 867 Blast hits to 807 proteins in 27 species: Archae - 0; Bacteria - 0; Metazoa - 4; Fungi - 0; Plants…	/
ASI	AT1G62250	chrChr1	-	22995813	22996230	22995813	22995919	22996057	22996230	0,22,43	63,66,57	12,7,4	105,41,58	287	149	0.0056781	0.0,0.148,0.281	0.056,0.081,0.035	0.086	F_S	/	/	unknown protein; LOCATED IN: chloroplast; EXPRESSED IN: 23 plant structures; EXPRESSED DURING: 15 growth stages; Has 30 Blast hits to 30 proteins in 13 species: Archae - 0; Bacteria - 0; Metazoa - 0; Fungi - 0; Plants - 30; Viruses - 0; Other Eukaryotes - 0 (source: NCBI BLink).	/
ASI	AT1G62305	chrChr1	-	23027268	23027576	23027268	23027415	23027519	23027576	25,0,0	151,5,28	2,0,4	73,67,69	253	149	0.000107978	0.089,0.0,0.0	0.016,0.0,0.033	0.013	F_S	Core-2/I-branching beta-1,6-N-acetylglucosaminyltransferase family protein	/	Core-2/I-branching beta-1,6-N-acetylglucosaminyltransferase family protein; CONTAINS InterPro DOMAIN/s: Core-2/I-Branching enzyme (InterPro:IPR021141); BEST Arabidopsis thaliana protein match is: Core-2/I-branching beta-1,6-N-acetylglucosaminyltransferase family protein (TAIR:AT1G11940.1); Has 35333 Blast hits to 34131 proteins in 2444 species: Archae - 798; Bacteria - 22429; Metazoa - 974; Fungi…	/
ASI	AT1G62540	chrChr1	+	23154452	23154837	23154452	23154534	23154663	23154837	10,16,3	1,0,0	64,23,12	4,5,6	278	149	6.88008e-05	0.843,1.0,1.0	0.896,0.711,0.517	0.24	F and L	flavin-monooxygenase glucosinolate S-oxygenase 2	belongs to the flavin-monooxygenase (FMO) family, encodes a glucosinolate S-oxygenase that catalyzes the conversion of methylthioalkyl glucosinolates to methylsulfinylalkyl glucosinolates	flavin-monooxygenase glucosinolate S-oxygenase 2 (FMO GS-OX2); CONTAINS InterPro DOMAIN/s: Flavin-containing monooxygenase FMO (InterPro:IPR000960), Flavin-containing monooxygenase-like (InterPro:IPR020946); BEST Arabidopsis thaliana protein match is: flavin-monooxygenase glucosinolate S-oxygenase 1 (TAIR:AT1G65860.1); Has 12235 Blast hits to 11922 proteins in 1493 species: Archae - 60; Bacteria …	/
A5SS	AT1G62540	chrChr1	+	23154452	23154588	23154452	23154534	23154663	23154837	68,55,44	1,0,0	96,86,89	4,5,6	203	149	0.000246346	0.98,1.0,1.0	0.946,0.927,0.916	0.064	F and L	flavin-monooxygenase glucosinolate S-oxygenase 2	belongs to the flavin-monooxygenase (FMO) family, encodes a glucosinolate S-oxygenase that catalyzes the conversion of methylthioalkyl glucosinolates to methylsulfinylalkyl glucosinolates	flavin-monooxygenase glucosinolate S-oxygenase 2 (FMO GS-OX2); CONTAINS InterPro DOMAIN/s: Flavin-containing monooxygenase FMO (InterPro:IPR000960), Flavin-containing monooxygenase-like (InterPro:IPR020946); BEST Arabidopsis thaliana protein match is: flavin-monooxygenase glucosinolate S-oxygenase 1 (TAIR:AT1G65860.1); Has 12235 Blast hits to 11922 proteins in 1493 species: Archae - 60; Bacteria …	/
ES	AT1G62640	chrChr1	+	23193402	23193508	23193176	23193313	23193589	23193708	18,64,70	0,0,0	169,67,102	0,0,10	255	149	0.00934388	1.0,1.0,1.0	1.0,1.0,0.856	0.048	F_S	3-ketoacyl-acyl carrier protein synthase III	3-ketoacyl-acyl carrier protein synthase III (KAS III)	3-ketoacyl-acyl carrier protein synthase III (KAS III); FUNCTIONS IN: transferase activity, transferring acyl groups other than amino-acyl groups, 3-oxoacyl-[acyl-carrier-protein] synthase activity, catalytic activity; INVOLVED IN: lipid biosynthetic process, metabolic process, fatty acid biosynthetic process; LOCATED IN: chloroplast; EXPRESSED IN: 22 plant structures; EXPRESSED DURING: 13 growth…	/
A3SS	AT1G63110	chrChr1	+	23405637	23405762	23405657	23405762	23405412	23405445	10,10,18	0,0,0	38,43,55	7,3,0	169	149	0.000832113	1.0,1.0,1.0	0.827,0.927,1.0	0.082	F_S	GPI transamidase subunit PIG-U	/	GPI transamidase subunit PIG-U; INVOLVED IN: GPI anchor biosynthetic process; LOCATED IN: plasma membrane; EXPRESSED IN: 22 plant structures; EXPRESSED DURING: 14 growth stages; CONTAINS InterPro DOMAIN/s: GPI transamidase subunit PIG-U (InterPro:IPR009600); BEST Arabidopsis thaliana protein match is: GPI transamidase subunit PIG-U (TAIR:AT1G12730.1); Has 35333 Blast hits to 34131 proteins in 244…	/
ASI	AT1G63260	chrChr1	-	23467410	23467693	23467410	23467536	23467625	23467693	0,0,0	36,26,45	5,10,4	59,7,23	238	149	7.72532e-07	0.0,0.0,0.0	0.05,0.472,0.098	-0.207	F and L	tetraspanin10	Member of TETRASPANIN family	tetraspanin10 (TET10); INVOLVED IN: aging; LOCATED IN: endomembrane system, integral to membrane; EXPRESSED IN: 22 plant structures; EXPRESSED DURING: 13 growth stages; CONTAINS InterPro DOMAIN/s: Tetraspanin (InterPro:IPR018499), Tetraspanin, subgroup (InterPro:IPR000301); BEST Arabidopsis thaliana protein match is: tetraspanin3 (TAIR:AT3G45600.1); Has 817 Blast hits to 814 proteins in 84 specie…	/
ASI	AT1G63260	chrChr1	-	23466759	23467536	23466759	23467306	23467410	23467536	0,5,21	44,25,31	6,1,2	49,22,54	253	149	0.00598944	0.0,0.105,0.285	0.067,0.026,0.021	0.092	F and L	tetraspanin10	Member of TETRASPANIN family	tetraspanin10 (TET10); INVOLVED IN: aging; LOCATED IN: endomembrane system, integral to membrane; EXPRESSED IN: 22 plant structures; EXPRESSED DURING: 13 growth stages; CONTAINS InterPro DOMAIN/s: Tetraspanin (InterPro:IPR018499), Tetraspanin, subgroup (InterPro:IPR000301); BEST Arabidopsis thaliana protein match is: tetraspanin3 (TAIR:AT3G45600.1); Has 817 Blast hits to 814 proteins in 84 specie…	/
ES	AT1G63470	chrChr1	-	23537758	23537826	23537546	23537678	23538367	23539242	17122116	28,0,0	129,47,126	0,0,0	217	149	0.00526774	0.294,1.0,1.0	1.0,1.0,1.0	-0.235	F_S	AT hook motif DNA-binding family protein	/	AT hook motif DNA-binding family protein; FUNCTIONS IN: DNA binding; INVOLVED IN: biological_process unknown; LOCATED IN: cellular_component unknown; EXPRESSED IN: 22 plant structures; EXPRESSED DURING: 13 growth stages; CONTAINS InterPro DOMAIN/s: Protein of unknown function DUF296 (InterPro:IPR005175), AT hook, DNA-binding motif (InterPro:IPR017956); BEST Arabidopsis thaliana protein match is: …	/
ASI	AT1G63480	chrChr1	-	23541240	23541908	23541240	23541669	23541846	23541908	44,23,4	0,1,0	55,38,43	2,0,13	326	149	0.000239889	1.0,0.913,1.0	0.926,1.0,0.602	0.128	F_S	AT hook motif DNA-binding family protein	/	AT hook motif DNA-binding family protein; FUNCTIONS IN: DNA binding; INVOLVED IN: biological_process unknown; EXPRESSED IN: 21 plant structures; EXPRESSED DURING: 11 growth stages; CONTAINS InterPro DOMAIN/s: Protein of unknown function DUF296 (InterPro:IPR005175), AT hook, DNA-binding motif (InterPro:IPR017956), A.T hook-like (InterPro:IPR020478); BEST Arabidopsis thaliana protein match is: AT h…	/
ASI	AT1G63610	chrChr1	-	23583941	23584345	23583941	23584034	23584123	23584345	25,4,2	36,76,38	9,1,6	155,76,151	238	149	0.000334507	0.303,0.032,0.032	0.035,0.008,0.024	0.1	F_S	/	/	unknown protein; FUNCTIONS IN: molecular_function unknown; INVOLVED IN: biological_process unknown; LOCATED IN: chloroplast; EXPRESSED IN: 22 plant structures; EXPRESSED DURING: 13 growth stages; BEST Arabidopsis thaliana protein match is: unknown protein (TAIR:AT2G14910.1); Has 35333 Blast hits to 34131 proteins in 2444 species: Archae - 798; Bacteria - 22429; Metazoa - 974; Fungi - 991; Plants …	/
A3SS	AT1G63610	chrChr1	-	23584123	23584349	23584123	23584345	23584788	23584920	0,1,0	40,62,17	13,0,1	94,19,82	153	149	0.00060539	0.0,0.015,0.0	0.119,0.0,0.012	-0.039	F_S	/	/	unknown protein; FUNCTIONS IN: molecular_function unknown; INVOLVED IN: biological_process unknown; LOCATED IN: chloroplast; EXPRESSED IN: 22 plant structures; EXPRESSED DURING: 13 growth stages; BEST Arabidopsis thaliana protein match is: unknown protein (TAIR:AT2G14910.1); Has 35333 Blast hits to 34131 proteins in 2444 species: Archae - 798; Bacteria - 22429; Metazoa - 974; Fungi - 991; Plants …	/
ASI	AT1G63770	chrChr1	-	23658037	23658332	23658037	23658109	23658215	23658332	42,0,14	317284350	9,0,4	510388432	255	149	1.25416e-08	0.072,0.0,0.023	0.01,0.0,0.005	0.027	F and L	Peptidase M1 family protein	/	Peptidase M1 family protein; FUNCTIONS IN: metallopeptidase activity, zinc ion binding; INVOLVED IN: proteolysis; EXPRESSED IN: 24 plant structures; EXPRESSED DURING: 15 growth stages; CONTAINS InterPro DOMAIN/s: Peptidase M1, membrane alanine aminopeptidase (InterPro:IPR001930), Peptidase M1, membrane alanine aminopeptidase, N-terminal (InterPro:IPR014782), Peptidase M1, alanyl aminopeptidase (I…	/
A3SS	AT1G63980	chrChr1	+	23741491	23741652	23741497	23741652	23741364	23741401	203,50,159	0,0,26	287150268	7,0,0	155	149	1.20518e-05	1.0,1.0,0.855	0.975,1.0,1.0	-0.04	F and L	D111/G-patch domain-containing protein	/	D111/G-patch domain-containing protein; FUNCTIONS IN: nucleic acid binding; INVOLVED IN: biological_process unknown; LOCATED IN: intracellular; EXPRESSED IN: 23 plant structures; EXPRESSED DURING: 13 growth stages; CONTAINS InterPro DOMAIN/s: D111/G-patch (InterPro:IPR000467); Has 18077 Blast hits to 9113 proteins in 508 species: Archae - 9; Bacteria - 1331; Metazoa - 6165; Fungi - 2709; Plants -…	ispF-1/Albino plants where total clorophylls and cartenoids are less than 1% and 2%, respectively, of wildtype contents./16231155|ispF-1/Chloroplasts of mesophyll cells completely lack thylakoids and are filled with large vesicles./16231155|ispF-1/Round-shaped chloroplasts in mesophyll cells of mutant (lens-shaped in wildtype)./16231155
ASI	AT1G65040	chrChr1	-	24162832	24163379	24162832	24162882	24162951	24163379	89,18,36	3,1,0	45,24,67	10,4,3	218	149	0.00050074	0.953,0.925,1.0	0.755,0.804,0.939	0.127	F and L	RING/U-box superfamily protein	Encodes one of the Arabidopsis homologs of the yeast/human Hrd1 protein: AT3G16090 (Hrd1A), AT1G65040 (Hrd1B). Involved in ERAD (Endoplasmic reticulum-associated degradation).	RING/U-box superfamily protein; FUNCTIONS IN: zinc ion binding; LOCATED IN: plasma membrane; EXPRESSED IN: male gametophyte, pollen tube; EXPRESSED DURING: L mature pollen stage, M germinated pollen stage; CONTAINS InterPro DOMAIN/s: Zinc finger, RING-type (InterPro:IPR001841), Zinc finger, C3HC4 RING-type (InterPro:IPR018957); BEST Arabidopsis thaliana protein match is: RING/U-box superfamily pr…	hrd1a hrd1b/Endoplasmic reticulum (ER)-associated degradation process is blocked in hrd1a hrd1b double mutant./21187394
ASI	AT1G65060	chrChr1	-	24167769	24168150	24167769	24167837	24168004	24168150	83,16,40	190119176	17,18,31	261154189	316	149	1.58476e-06	0.171,0.06,0.097	0.03,0.052,0.072	0.058	F_S	4-coumarate:CoA ligase 3	encodes an isoform of 4-coumarate:CoA ligase (4CL), which is involved in the last step of the general phenylpropanoid pathway. mRNA levels are not induced in response to wounding or to fungal infection by P. parasitica. mRNA is expressed in flowers, to a lesser degree in mature leaves and siliques and marginally in seedling roots and bolting stems of mature plants. The catalytic efficiency was in…	4-coumarate:CoA ligase 3 (4CL3); CONTAINS InterPro DOMAIN/s: AMP-binding, conserved site (InterPro:IPR020845), AMP-dependent synthetase/ligase (InterPro:IPR000873); BEST Arabidopsis thaliana protein match is: 4-coumarate:CoA ligase 2 (TAIR:AT3G21240.1); Has 85516 Blast hits to 77968 proteins in 3765 species: Archae - 1155; Bacteria - 54010; Metazoa - 3516; Fungi - 4668; Plants - 2834; Viruses - 1…	CS65792/No visible phenotype./
ASI	AT1G65070	chrChr1	-	24173555	24174617	24173555	24174017	24174092	24174617	83,16,2	0,7,0	19,19,7	20,14,0	224	149	0.00789848	1.0,0.603,1.0	0.387,0.474,1.0	0.247	F and L	DNA mismatch repair protein MutS, type 2	/	DNA mismatch repair protein MutS, type 2; FUNCTIONS IN: damaged DNA binding, mismatched DNA binding, ATP binding; INVOLVED IN: mismatch repair, maintenance of fidelity involved in DNA-dependent DNA replication; EXPRESSED IN: 22 plant structures; EXPRESSED DURING: 13 growth stages; CONTAINS InterPro DOMAIN/s: DNA mismatch repair protein MutS, core (InterPro:IPR007696), DNA mismatch repair protein …	/
ASI	AT1G65270	chrChr1	+	24244375	24245074	24244375	24244536	24244794	24245074	317152186	71,19,13	155104114	38,40,41	407	149	0.000369298	0.62,0.745,0.84	0.599,0.488,0.504	0.205	F_S	/	/	unknown protein; FUNCTIONS IN: molecular_function unknown; INVOLVED IN: biological_process unknown; LOCATED IN: endoplasmic reticulum, plasma membrane; EXPRESSED IN: 24 plant structures; EXPRESSED DURING: 13 growth stages; Has 149 Blast hits to 149 proteins in 49 species: Archae - 0; Bacteria - 0; Metazoa - 98; Fungi - 0; Plants - 47; Viruses - 0; Other Eukaryotes - 4 (source: NCBI BLink).	/
ASI	AT1G65270	chrChr1	+	24244375	24245074	24244375	24244536	24244645	24245074	315148186	9,4,20	155101113	2,13,29	258	149	0.0284795	0.953,0.955,0.843	0.978,0.818,0.692	0.088	F_S	/	/	unknown protein; FUNCTIONS IN: molecular_function unknown; INVOLVED IN: biological_process unknown; LOCATED IN: endoplasmic reticulum, plasma membrane; EXPRESSED IN: 24 plant structures; EXPRESSED DURING: 13 growth stages; Has 149 Blast hits to 149 proteins in 49 species: Archae - 0; Bacteria - 0; Metazoa - 98; Fungi - 0; Plants - 47; Viruses - 0; Other Eukaryotes - 4 (source: NCBI BLink).	/
A5SS	AT1G65620	chrChr3	-	24398143	24400986	24400146	24400745	24397845	24398143	113,31,80	0,0,0	79,52,70	8,0,0	244	149	0.0389598	1.0,1.0,1.0	0.858,1.0,1.0	0.047	F_S	AS2, ASYMMETRIC LEAVES 2	LOB domain gene	a member of a a family of proteins characterized by cysteine repeats and a leucine zipper	CS3117/asymmetric and lobed rosette leaves, leaf edges curled under irregularly, somewhat elongated triangular-shaped leaves
ASI	AT1G65960	chrChr1	+	24552265	24555969	24552265	24552470	24555768	24555969	51,62,67	50,99,85	95,56,123	499102336	3447	149	1.07132e-09	0.042,0.026,0.033	0.008,0.023,0.016	0.018	F_S	glutamate decarboxylase 2	glutamate decarboxylase (GAD2)	glutamate decarboxylase 2 (GAD2); CONTAINS InterPro DOMAIN/s: Pyridoxal phosphate-dependent transferase, major domain (InterPro:IPR015424), Pyridoxal phosphate-dependent decarboxylase (InterPro:IPR002129), Glutamate decarboxylase (InterPro:IPR010107), Pyridoxal phosphate-dependent transferase, major region, subdomain 1 (InterPro:IPR015421); BEST Arabidopsis thaliana protein match is: glutamate de…	/
A3SS	AT1G65960	chrChr1	+	24554207	24555969	24555768	24555969	24552265	24552470	6,34,6	50,99,85	22,0,12	499102336	1710	149	0.0307109	0.01,0.029,0.006	0.004,0.0,0.003	0.013	F_S	glutamate decarboxylase 2	glutamate decarboxylase (GAD2)	glutamate decarboxylase 2 (GAD2); CONTAINS InterPro DOMAIN/s: Pyridoxal phosphate-dependent transferase, major domain (InterPro:IPR015424), Pyridoxal phosphate-dependent decarboxylase (InterPro:IPR002129), Glutamate decarboxylase (InterPro:IPR010107), Pyridoxal phosphate-dependent transferase, major region, subdomain 1 (InterPro:IPR015421); BEST Arabidopsis thaliana protein match is: glutamate de…	/
ASI	AT1G66940	chrChr1	-	24973464	24973819	24973464	24973602	24973729	24973819	0,0,0	30,11,71	9,1,2	51,3,36	276	149	0.000294968	0.0,0.0,0.0	0.087,0.153,0.029	-0.09	F_S	protein kinase-related	/	protein kinase-related; FUNCTIONS IN: molecular_function unknown; INVOLVED IN: biological_process unknown; LOCATED IN: endomembrane system; EXPRESSED IN: 22 plant structures; EXPRESSED DURING: 13 growth stages; BEST Arabidopsis thaliana protein match is: Protein kinase superfamily protein (TAIR:AT1G67000.1); Has 305 Blast hits to 263 proteins in 13 species: Archae - 0; Bacteria - 0; Metazoa - 4; …	/
ASI	AT1G66980	chrChr1	-	24998686	24999013	24998686	24998713	24998794	24999013	0,0,0	1,20,4	8,11,15	70,5,51	230	149	2.95995e-06	0.0,0.0,0.0	0.069,0.588,0.16	-0.272	F and L	suppressor of npr1-1 constitutive 4	Encodes SNC4 (suppressor of npr1-1, constitutive 4), an atypical receptor-like kinase with two predicted extracellular glycerophosphoryl diester phosphodiesterase domains.	suppressor of npr1-1 constitutive 4 (SNC4); CONTAINS InterPro DOMAIN/s: Protein kinase, ATP binding site (InterPro:IPR017441), Serine/threonine-protein kinase domain (InterPro:IPR002290), Serine-threonine/tyrosine-protein kinase (InterPro:IPR001245), Protein kinase-like domain (InterPro:IPR011009), Serine/threonine-protein kinase, active site (InterPro:IPR008271), PLC-like phosphodiesterase, TIM …	/
ASI	AT1G67080	chrChr1	-	25045622	25045912	25045622	25045711	25045783	25045912	19,0,2	7,49,56	8,28,24	56,9,49	221	149	0.0429261	0.647,0.0,0.024	0.088,0.677,0.248	-0.114	F_S	abscisic acid (aba)-deficient 4	Encodes a protein involved in the photoprotection of PSII. An aba4-1 mutant completely lacks neoxanthin,a component of the chromophore of the peripheral antenna system in PSII. ABA4 is required for neoxanthin biosynthesis, an intermediary step in abscisic acid biosynthesis, but no catalytic activity has been detected for the ABA4 protein.	abscisic acid (ABA)-deficient 4 (ABA4); INVOLVED IN: abscisic acid biosynthetic process, regulation of superoxide anion generation, xanthophyll metabolic process, photoprotection; LOCATED IN: PSII associated light-harvesting complex II, chloroplast envelope; EXPRESSED IN: 23 plant structures; EXPRESSED DURING: 13 growth stages; Has 723 Blast hits to 723 proteins in 64 species: Archae - 0; Bacteri…	aba4-1/Neoxanthin was absent in the mutant genotype, while an increase in Violaxanthin content was recorded. aba4-1 leaf discs were clearly more sensitive to light stress than the wild type (90% of chlorophyll was bleached in aba4-1 versus 35% in the wild type) aba4-1 has a reduced steady state ABA content (45% of wild-type content)/|aba4-1 npq1/aba4-1 npq1 underwent a significant reduction in le…
ASI	AT1G67180	chrChr1	+	25130096	25130448	25130096	25130221	25130314	25130448	12,0,1	0,1,0	0,0,0	11,21,16	242	149	1.7642e-06	1.0,0.0,1.0	0.0,0.0,0.0	0.667	F_S	zinc finger (C3HC4-type RING finger) family protein / BRCT domain-containing protein	/	zinc finger (C3HC4-type RING finger) family protein / BRCT domain-containing protein; FUNCTIONS IN: zinc ion binding; LOCATED IN: intracellular; EXPRESSED IN: 17 plant structures; EXPRESSED DURING: 10 growth stages; CONTAINS InterPro DOMAIN/s: Zinc finger, RING-type, conserved site (InterPro:IPR017907), Zinc finger, RING-type (InterPro:IPR001841), Zinc finger, C3HC4 RING-type (InterPro:IPR018957)…	/
ASI	AT1G67180	chrChr1	+	25131719	25132283	25131719	25131908	25131992	25132283	11,3,0	22,13,6	11,12,9	20,10,12	233	149	0.0242365	0.242,0.129,0.0	0.26,0.434,0.324	-0.216	F_S	zinc finger (C3HC4-type RING finger) family protein / BRCT domain-containing protein	/	zinc finger (C3HC4-type RING finger) family protein / BRCT domain-containing protein; FUNCTIONS IN: zinc ion binding; LOCATED IN: intracellular; EXPRESSED IN: 17 plant structures; EXPRESSED DURING: 10 growth stages; CONTAINS InterPro DOMAIN/s: Zinc finger, RING-type, conserved site (InterPro:IPR017907), Zinc finger, RING-type (InterPro:IPR001841), Zinc finger, C3HC4 RING-type (InterPro:IPR018957)…	/
ASI	AT1G67590	chrChr1	-	25333057	25333639	25333057	25333358	25333557	25333639	0,0,28	90,98,92	4,4,0	161145150	348	149	3.46808e-05	0.0,0.0,0.115	0.011,0.012,0.0	0.031	F_S	Remorin family protein	/	Remorin family protein; FUNCTIONS IN: DNA binding; INVOLVED IN: biological_process unknown; LOCATED IN: nucleus; EXPRESSED IN: 23 plant structures; EXPRESSED DURING: 12 growth stages; CONTAINS InterPro DOMAIN/s: Remorin, C-terminal (InterPro:IPR005516); BEST Arabidopsis thaliana protein match is: Remorin family protein (TAIR:AT2G02170.2); Has 1722 Blast hits to 1339 proteins in 252 species: Archa…	/
ASI	AT1G67792	chrChr1	+	25417377	25420252	25417377	25419294	25419490	25420252	13,42,4	0,0,0	12,25,19	10,0,4	345	149	2.63435e-06	1.0,1.0,1.0	0.341,1.0,0.672	0.329	F_S	/	/	/	/
ES	AT1G68310	chrChr1	+	25600987	25601033	25600561	25600661	25601141	25601463	173116146	0,4,0	207236188	12,6,11	195	149	3.35791e-05	1.0,0.957,1.0	0.929,0.968,0.929	0.044	F_S	Protein of unknown function (DUF59)	Encodes a protein that has been shown to specifically interact with a sequence motif, PIEPPPHH, in the cytoplasmic tail of a membrane protein that directs the protein from the ER to vacuoles where it is internalized. Required for both leaf adaxial–abaxial polarity formation and normal cell proliferation. It is part of a protein complex with CIA1, NAR1, and MET18, which are highly conserved in euk…	Protein of unknown function (DUF59); CONTAINS InterPro DOMAIN/s: Protein of unknown function DUF59 (InterPro:IPR002744); BEST Arabidopsis thaliana protein match is: Protein of unknown function (DUF59) (TAIR:AT3G50845.1); Has 558 Blast hits to 558 proteins in 215 species: Archae - 0; Bacteria - 0; Metazoa - 245; Fungi - 136; Plants - 85; Viruses - 0; Other Eukaryotes - 92 (source: NCBI BLink).	/
ES	AT1G68580	chrChr1	+	25753367	25753422	25752623	25753118	25753543	25753626	0,0,0	8,16,1	8,0,8	16,3,24	204	149	2.15375e-06	0.0,0.0,0.0	0.268,0.0,0.196	-0.155	F_S	agenet domain-containing protein / bromo-adjacent homology (BAH) domain-containing protein	/	agenet domain-containing protein / bromo-adjacent homology (BAH) domain-containing protein; FUNCTIONS IN: RNA binding, DNA binding; INVOLVED IN: biological_process unknown; LOCATED IN: cellular_component unknown; EXPRESSED IN: 24 plant structures; EXPRESSED DURING: 15 growth stages; CONTAINS InterPro DOMAIN/s: Tudor-like, plant (InterPro:IPR014002), Agenet (InterPro:IPR008395), Bromo adjacent hom…	/
ASI	AT1G68580	chrChr1	+	25755143	25756076	25755143	25755241	25755330	25756076	39,24,51	0,0,0	238162193	5,21,7	238	149	1.36639e-05	1.0,1.0,1.0	0.968,0.828,0.945	0.086	F_S	agenet domain-containing protein / bromo-adjacent homology (BAH) domain-containing protein	/	agenet domain-containing protein / bromo-adjacent homology (BAH) domain-containing protein; FUNCTIONS IN: RNA binding, DNA binding; INVOLVED IN: biological_process unknown; LOCATED IN: cellular_component unknown; EXPRESSED IN: 24 plant structures; EXPRESSED DURING: 15 growth stages; CONTAINS InterPro DOMAIN/s: Tudor-like, plant (InterPro:IPR014002), Agenet (InterPro:IPR008395), Bromo adjacent hom…	/
ASI	AT1G68710	chrChr1	-	25793497	25794397	25793497	25794127	25794205	25794397	0,0,13	53,18,15	4,0,0	45,8,42	227	149	0.0317818	0.0,0.0,0.363	0.055,0.0,0.0	0.103	F and L	ATPase E1-E2 type family protein / haloacid dehalogenase-like hydrolase family protein	/	ATPase E1-E2 type family protein / haloacid dehalogenase-like hydrolase family protein; FUNCTIONS IN: ATPase activity, coupled to transmembrane movement of ions, phosphorylative mechanism; INVOLVED IN: metabolic process, phospholipid transport, ATP biosynthetic process; LOCATED IN: mitochondrion, integral to membrane, membrane; EXPRESSED IN: 23 plant structures; EXPRESSED DURING: 15 growth stages…	/
ASI	AT1G68740	chrChr1	-	25812916	25813470	25812916	25813053	25813191	25813470	0,0,0	47,42,1	7,27,6	48,2,29	287	149	3.02986e-06	0.0,0.0,0.0	0.07,0.875,0.097	-0.347	F_S	EXS (ERD1/XPR1/SYG1) family protein	Encodes PHO1;H1, a member of the PHO1 family. Involved in inorganic phosphate (Pi) transport and homeostasis. Complements pho1 mutation.	PHO1;H1; FUNCTIONS IN: molecular_function unknown; INVOLVED IN: cellular response to phosphate starvation, phosphate transport; LOCATED IN: integral to membrane; EXPRESSED IN: 24 plant structures; EXPRESSED DURING: 12 growth stages; CONTAINS InterPro DOMAIN/s: EXS, C-terminal (InterPro:IPR004342), SPX, N-terminal (InterPro:IPR004331); BEST Arabidopsis thaliana protein match is: phosphate 1 (TAIR:…	pho1-4/pho1;h1-1/Strong reduction in growth and in the capacity to transfer phosphate (Pi) from the root to shoot compared with pho1./17461783|pho1;h1-1/T-DNA knock-out mutants of PHO1;H1 neither showed growth defects nor alteration in phosphate (Pi) transport dynamics, or Pi content, compared with wild type./17461783|pho1;h1-2/Vegetative growth of the mutant appears to be comparable with wild ty…
ASI	AT1G68872	chrChr1	-	25890247	25891345	25890247	25890326	25891169	25891345	3,6,61	0,0,0	33,13,19	1,6,0	992	149	0.000327613	1.0,1.0,1.0	0.832,0.246,1.0	0.307	F_S	/	/	/	/
A3SS	AT1G69120	chrChr1	-	25982293	25982935	25982293	25982678	25983103	25983258	60,25,19	408232200	11,15,25	474313431	406	149	1.86263e-08	0.051,0.038,0.034	0.008,0.017,0.021	0.026	F_S	K-box region and MADS-box transcription factor family protein	Floral homeotic gene encoding a MADS domain protein homologous to SRF transcription factors. Specifies floral meristem and sepal identity. Required for the transcriptional activation of AGAMOUS. Interacts with LEAFY.Binds to promoter and regulates the expression of flowering time genes SVP, SOC1 and AGL24.	APETALA1 (AP1); CONTAINS InterPro DOMAIN/s: Transcription factor, MADS-box (InterPro:IPR002100), Transcription factor, K-box (InterPro:IPR002487); BEST Arabidopsis thaliana protein match is: K-box region and MADS-box transcription factor family protein (TAIR:AT1G26310.1); Has 8031 Blast hits to 8015 proteins in 981 species: Archae - 10; Bacteria - 56; Metazoa - 785; Fungi - 329; Plants - 6623; Vi…	ap1 cal sep4/Flower meristems behave like inflorescence meristems and continuously elaborate new meristems, resulting in the 'cauliflower' phenotype. Eventually flowers resembling those of ap1 single mutants eventually appear and set seeds./15530395|ap1 cal sep4/Inflorescences take 7-10 days longer than ap1 cal mutant to begin producing flowers./15530395|ap1 cal-1/Flower meristems behave like inf…
ASI	AT1G69250	chrChr1	+	26034595	26034881	26034595	26034711	26034809	26034881	0,56,31	105,77,23	5,6,8	96,10,98	247	149	0.013812	0.0,0.305,0.448	0.03,0.266,0.047	0.137	F and L	Nuclear transport factor 2 (NTF2) family protein with RNA binding (RRM-RBD-RNP motifs) domain	/	Nuclear transport factor 2 (NTF2) family protein with RNA binding (RRM-RBD-RNP motifs) domain; FUNCTIONS IN: RNA binding, nucleotide binding, nucleic acid binding; INVOLVED IN: transport, nucleocytoplasmic transport; LOCATED IN: intracellular; EXPRESSED IN: 23 plant structures; EXPRESSED DURING: 13 growth stages; CONTAINS InterPro DOMAIN/s: Nuclear transport factor 2 (InterPro:IPR002075), RNA rec…	/
ASI	AT1G69280	chrChr1	-	26045157	26045772	26045157	26045389	26045484	26045772	0,4,0	12,0,12	2,12,8	1,0,6	244	149	0.00174253	0.0,1.0,0.0	0.55,1.0,0.449	-0.333	F_S	/	/	unknown protein; BEST Arabidopsis thaliana protein match is: unknown protein (TAIR:AT2G03630.1); Has 885 Blast hits to 474 proteins in 40 species: Archae - 0; Bacteria - 4; Metazoa - 731; Fungi - 9; Plants - 68; Viruses - 0; Other Eukaryotes - 73 (source: NCBI BLink).	/
ASI	AT1G69420	chrChr1	+	26093025	26093731	26093025	26093278	26093670	26093731	92,43,79	0,0,0	124,60,78	5,0,17	541	149	1.52001e-06	1.0,1.0,1.0	0.872,1.0,0.558	0.19	F_S	DHHC-type zinc finger family protein	/	DHHC-type zinc finger family protein; FUNCTIONS IN: zinc ion binding; INVOLVED IN: biological_process unknown; LOCATED IN: endomembrane system; EXPRESSED IN: 22 plant structures; EXPRESSED DURING: 13 growth stages; CONTAINS InterPro DOMAIN/s: Zinc finger, DHHC-type (InterPro:IPR001594); BEST Arabidopsis thaliana protein match is: DHHC-type zinc finger family protein (TAIR:AT4G15080.1); Has 35333 …	/
A3SS	AT1G69580	chrChr1	+	26172913	26172986	26172916	26172986	26172734	26172834	0,2,0	120,39,31	0,0,8	72,19,33	152	149	0.0167263	0.0,0.048,0.0	0.0,0.0,0.192	-0.048	F_S	Homeodomain-like superfamily protein	/	Homeodomain-like superfamily protein; CONTAINS InterPro DOMAIN/s: Homeodomain-like (InterPro:IPR009057), Myb, DNA-binding (InterPro:IPR014778), Myb-like DNA-binding domain, SHAQKYF class (InterPro:IPR006447), Homeodomain-related (InterPro:IPR012287); BEST Arabidopsis thaliana protein match is: Homeodomain-like superfamily protein (TAIR:AT3G04030.3); Has 1687 Blast hits to 1671 proteins in 68 spec…	/
ASI	AT1G70100	chrChr1	+	26405396	26405654	26405396	26405496	26405597	26405654	6,55,49	13,37,33	45,2,51	91,37,99	250	149	0.000906055	0.216,0.47,0.469	0.228,0.031,0.235	0.22	F and L	/	/	unknown protein; BEST Arabidopsis thaliana protein match is: unknown protein (TAIR:AT1G24160.2); Has 35333 Blast hits to 34131 proteins in 2444 species: Archae - 798; Bacteria - 22429; Metazoa - 974; Fungi - 991; Plants - 531; Viruses - 0; Other Eukaryotes - 9610 (source: NCBI BLink).	/
ASI	AT1G70505	chrChr1	+	26571746	26571995	26571746	26571812	26571903	26571995	0,1,8	42,14,48	1,0,0	34,24,43	240	149	0.011823	0.0,0.042,0.094	0.018,0.0,0.0	0.039	F_S	/	/	unknown protein; BEST Arabidopsis thaliana protein match is: unknown protein (TAIR:AT1G10660.1); Has 141 Blast hits to 140 proteins in 16 species: Archae - 0; Bacteria - 0; Metazoa - 4; Fungi - 0; Plants - 135; Viruses - 0; Other Eukaryotes - 2 (source: NCBI BLink).	/
ASI	AT1G70620	chrChr1	+	26627195	26628053	26627195	26627540	26627841	26628053	70,29,71	0,0,0	292173204	8,0,29	450	149	5.53765e-06	1.0,1.0,1.0	0.924,1.0,0.7	0.125	F and L	cyclin-related	/	cyclin-related; FUNCTIONS IN: molecular_function unknown; INVOLVED IN: biological_process unknown; LOCATED IN: cellular_component unknown; EXPRESSED IN: 23 plant structures; EXPRESSED DURING: 13 growth stages.	/
ASI	AT1G70620	chrChr1	+	26630246	26630582	26630246	26630303	26630504	26630582	221141150	77,52,115	157150163	121151131	350	149	0.00226625	0.55,0.536,0.357	0.356,0.297,0.346	0.148	F and L	cyclin-related	/	cyclin-related; FUNCTIONS IN: molecular_function unknown; INVOLVED IN: biological_process unknown; LOCATED IN: cellular_component unknown; EXPRESSED IN: 23 plant structures; EXPRESSED DURING: 13 growth stages.	/
A3SS	AT1G70620	chrChr1	+	26630397	26630582	26630504	26630582	26630246	26630303	78,62,36	77,52,115	46,44,49	121151131	256	149	0.00340195	0.371,0.41,0.154	0.181,0.145,0.179	0.143	F and L	cyclin-related	/	cyclin-related; FUNCTIONS IN: molecular_function unknown; INVOLVED IN: biological_process unknown; LOCATED IN: cellular_component unknown; EXPRESSED IN: 23 plant structures; EXPRESSED DURING: 13 growth stages.	/
ASI	AT1G70620	chrChr1	+	26630246	26631104	26630246	26630582	26630700	26631104	328,66,120	160,68,163	96,154,96	185173158	267	149	0.015448	0.534,0.351,0.291	0.225,0.332,0.253	0.122	F and L	cyclin-related	/	cyclin-related; FUNCTIONS IN: molecular_function unknown; INVOLVED IN: biological_process unknown; LOCATED IN: cellular_component unknown; EXPRESSED IN: 23 plant structures; EXPRESSED DURING: 13 growth stages.	/
ASI	AT1G70700	chrChr1	+	26656237	26656478	26656237	26656320	26656392	26656478	456468398	0,0,0	230911201501	11,39,3	221	149	0.0159253	1.0,1.0,1.0	0.993,0.951,0.997	0.02	F_S	TIFY domain/Divergent CCT motif family protein	JAZ9 is a protein presumed to be involved in jasmonate signaling. JAZ9 transcript levels rise in response to a jasmonate stimulus. JAZ9 can interact with the COI1 F-box subunit of an SCF E3 ubiquitin ligase in a yeast-two-hybrid assay only in the presence of jasmonate-isoleucine (JA-ILE) or coronatine. The Jas domain appears to be important for JAZ9-COI1 interactions in the presence of coronatine…	TIFY7; CONTAINS InterPro DOMAIN/s: Tify (InterPro:IPR010399), CCT domain-like (InterPro:IPR018467); BEST Arabidopsis thaliana protein match is: jasmonate-zim-domain protein 4 (TAIR:AT1G48500.1); Has 360 Blast hits to 360 proteins in 27 species: Archae - 0; Bacteria - 0; Metazoa - 0; Fungi - 0; Plants - 360; Viruses - 0; Other Eukaryotes - 0 (source: NCBI BLink).	/
ASI	AT1G70700	chrChr1	+	26656573	26657064	26656573	26656628	26656710	26657064	29,36,18	615393365	61,27,56	13669241049	231	149	0.0475281	0.03,0.056,0.031	0.028,0.018,0.033	0.013	F_S	TIFY domain/Divergent CCT motif family protein	JAZ9 is a protein presumed to be involved in jasmonate signaling. JAZ9 transcript levels rise in response to a jasmonate stimulus. JAZ9 can interact with the COI1 F-box subunit of an SCF E3 ubiquitin ligase in a yeast-two-hybrid assay only in the presence of jasmonate-isoleucine (JA-ILE) or coronatine. The Jas domain appears to be important for JAZ9-COI1 interactions in the presence of coronatine…	TIFY7; CONTAINS InterPro DOMAIN/s: Tify (InterPro:IPR010399), CCT domain-like (InterPro:IPR018467); BEST Arabidopsis thaliana protein match is: jasmonate-zim-domain protein 4 (TAIR:AT1G48500.1); Has 360 Blast hits to 360 proteins in 27 species: Archae - 0; Bacteria - 0; Metazoa - 0; Fungi - 0; Plants - 360; Viruses - 0; Other Eukaryotes - 0 (source: NCBI BLink).	/
ASI	AT1G70895	chrChr1	+	26727554	26729374	26727554	26728572	26728945	26729374	42,13,20	0,0,0	15,32,18	12,11,5	522	149	8.74523e-13	1.0,1.0,1.0	0.263,0.454,0.507	0.592	F_S	CLAVATA3/ESR-RELATED 17	Member of a large family of putative ligands homologous to the Clavata3 gene. Consists of a single exon.	CLAVATA3/ESR-RELATED 17 (CLE17); Has 12 Blast hits to 12 proteins in 3 species: Archae - 0; Bacteria - 0; Metazoa - 0; Fungi - 0; Plants - 12; Viruses - 0; Other Eukaryotes - 0 (source: NCBI BLink).	/
A3SS	AT1G72330	chrChr1	+	27236004	27236079	27236038	27236079	27235764	27235919	2,34,63	0,0,39	139,33,48	0,0,0	183	149	9.70134e-06	1.0,1.0,0.568	1.0,1.0,1.0	-0.144	F_S	alanine aminotransferase 2	Encodes for alanine aminotransferase ALAAT2.	alanine aminotransferase 2 (ALAAT2); FUNCTIONS IN: copper ion binding, L-alanine:2-oxoglutarate aminotransferase activity; INVOLVED IN: biosynthetic process; CONTAINS InterPro DOMAIN/s: 1-aminocyclopropane-1-carboxylate synthase (InterPro:IPR001176), Pyridoxal phosphate-dependent transferase, major domain (InterPro:IPR015424), Aminotransferase, class I/classII (InterPro:IPR004839), Pyridoxal phos…	CS92461/slightly retarded. Leaves contained undegraded starch at the end of night./18390594
ES	AT1G72530	chrChr1	+	27313545	27313611	27313347	27313445	27313794	27314644	73,25,30	0,0,30	49,74,50	0,0,0	215	149	0.00137812	1.0,1.0,0.409	1.0,1.0,1.0	-0.197	F_S	plastid developmental protein DAG, putative	/	plastid developmental protein DAG, putative; FUNCTIONS IN: molecular_function unknown; INVOLVED IN: biological_process unknown; LOCATED IN: cellular_component unknown; EXPRESSED IN: 7 plant structures; EXPRESSED DURING: petal differentiation and expansion stage, E expanded cotyledon stage, D bilateral stage; BEST Arabidopsis thaliana protein match is: cobalt ion binding (TAIR:AT3G15000.1); Has 26…	/
ASI	AT1G72560	chrChr1	-	27324816	27325115	27324816	27324871	27324982	27325115	0,1,0	42,24,41	3,7,3	32,11,37	260	149	5.79857e-05	0.0,0.023,0.0	0.051,0.267,0.044	-0.113	F and L	ARM repeat superfamily protein	Encodes a karyopherin, specifically the Arabidopsis ortholog of LOS1/XPOT, a protein that mediates nuclear export of tRNAs in yeast and mammals. PSD is capable of rescuing the tRNA export defect of los1 in S. cerevisiae. psd mutants display disrupted initiation of the shoot apical meristem and delay leaf initiation after germination; they also display delayed transition from vegetative to reprodu…	PAUSED (PSD); CONTAINS InterPro DOMAIN/s: Exportin-1/Importin-beta-like (InterPro:IPR013598), Armadillo-type fold (InterPro:IPR016024); Has 688 Blast hits to 667 proteins in 200 species: Archae - 0; Bacteria - 0; Metazoa - 237; Fungi - 267; Plants - 76; Viruses - 0; Other Eukaryotes - 108 (source: NCBI BLink).	CS24273/Leaf initiation is delayed slightly after germination, probably due to the death of apical initial cells in the shoot apical meristem; plants are smaller than normal, slightly yellow green and produce adult leaves starting around node 2 or 3./|CS24274/Leaf initiation is delayed slightly after germination, probably due to the death of apical initial cells in the shoot apical meristem; plan…
A5SS	AT1G72560	chrChr1	-	27324957	27325115	27324982	27325115	27324366	27324871	0,1,0	42,24,41	1,6,3	32,11,37	174	149	0.000392544	0.0,0.034,0.0	0.026,0.318,0.065	-0.125	F and L	ARM repeat superfamily protein	Encodes a karyopherin, specifically the Arabidopsis ortholog of LOS1/XPOT, a protein that mediates nuclear export of tRNAs in yeast and mammals. PSD is capable of rescuing the tRNA export defect of los1 in S. cerevisiae. psd mutants display disrupted initiation of the shoot apical meristem and delay leaf initiation after germination; they also display delayed transition from vegetative to reprodu…	PAUSED (PSD); CONTAINS InterPro DOMAIN/s: Exportin-1/Importin-beta-like (InterPro:IPR013598), Armadillo-type fold (InterPro:IPR016024); Has 688 Blast hits to 667 proteins in 200 species: Archae - 0; Bacteria - 0; Metazoa - 237; Fungi - 267; Plants - 76; Viruses - 0; Other Eukaryotes - 108 (source: NCBI BLink).	CS24273/Leaf initiation is delayed slightly after germination, probably due to the death of apical initial cells in the shoot apical meristem; plants are smaller than normal, slightly yellow green and produce adult leaves starting around node 2 or 3./|CS24274/Leaf initiation is delayed slightly after germination, probably due to the death of apical initial cells in the shoot apical meristem; plan…
A3SS	AT1G72640	chrChr1	-	27346745	27346919	27346745	27346899	27347084	27347147	33,11,15	0,0,12	25,52,20	15,5,20	169	149	0.0369395	1.0,1.0,0.524	0.595,0.902,0.469	0.186	F_S	NAD(P)-binding Rossmann-fold superfamily protein	/	NAD(P)-binding Rossmann-fold superfamily protein; FUNCTIONS IN: binding, catalytic activity; INVOLVED IN: metabolic process; LOCATED IN: chloroplast thylakoid membrane, chloroplast; CONTAINS InterPro DOMAIN/s: NAD(P)-binding domain (InterPro:IPR016040); Has 524 Blast hits to 518 proteins in 133 species: Archae - 12; Bacteria - 289; Metazoa - 6; Fungi - 0; Plants - 184; Viruses - 0; Other Eukaryot…	/
ASI	AT1G72770	chrChr1	+	27392287	27392898	27392287	27392393	27392516	27392898	10,48,17	50,36,9	40,2,39	118,80,125	272	149	0.00247855	0.099,0.422,0.509	0.157,0.014,0.146	0.238	F_S	HYPERSENSITIVE TO ABA1	mutant has ABA hypersensitive inhibition of seed germination; Protein Phosphatase 2C; regulates the activation of the Snf1-related kinase OST1 by abscisic acid.	homology to ABI1 (HAB1); FUNCTIONS IN: protein serine/threonine phosphatase activity; INVOLVED IN: protein amino acid dephosphorylation; LOCATED IN: protein serine/threonine phosphatase complex; EXPRESSED IN: 22 plant structures; EXPRESSED DURING: 15 growth stages; CONTAINS InterPro DOMAIN/s: Protein phosphatase 2C, manganese/magnesium aspartate binding site (InterPro:IPR000222), Protein phosphat…	hab1/ABA hypersensitive inhibition of seed germination/
ASI	AT1G72830	chrChr1	-	27406172	27406343	27406172	27406250	27406325	27406343	13,10,33	2,0,0	95,12,72	7,0,5	224	149	0.00889119	0.812,1.0,1.0	0.9,1.0,0.905	0.002	F and L	nuclear factor Y, subunit A3	Encodes a subunit of CCAAT-binding complex, binds to CCAAT box motif present in some plant promoter sequences. One of three members of this class (HAP2A, HAP2B, HAP2C), it is expressed in vegetative and reproductive tissues. Expression is upregulated in the shoot of cax1/cax3 mutant.	nuclear factor Y, subunit A3 (NF-YA3); FUNCTIONS IN: sequence-specific DNA binding transcription factor activity; INVOLVED IN: regulation of transcription, DNA-dependent; LOCATED IN: CCAAT-binding factor complex; EXPRESSED IN: 16 plant structures; EXPRESSED DURING: 8 growth stages; CONTAINS InterPro DOMAIN/s: CCAAT-binding transcription factor, subunit B (InterPro:IPR001289), CCAAT-binding factor…	/
A5SS	AT1G72980	chrChr2	+	27456043	27456949	27456872	27456949	27455021	27456043	74,67,42	60,150,57	42,19,56	38,17,33	184	149	0.0240252	0.5,0.266,0.374	0.472,0.475,0.579	-0.129	F and L	LOB domain-containing protein 7	/	LOB domain-containing protein 7 (LBD7); CONTAINS InterPro DOMAIN/s: Lateral organ boundaries, LOB (InterPro:IPR004883); BEST Arabidopsis thaliana protein match is: LOB domain-containing protein 22 (TAIR:AT3G13850.1); Has 893 Blast hits to 889 proteins in 33 species: Archae - 0; Bacteria - 2; Metazoa - 5; Fungi - 0; Plants - 865; Viruses - 0; Other Eukaryotes - 21 (source: NCBI BLink).	/
A3SS	AT1G73090	chrChr1	+	27489339	27489560	27489423	27489560	27489203	27489266	0,24,0	35,21,7	0,0,0	26,28,18	233	149	0.000192147	0.0,0.422,0.0	0.0,0.0,0.0	0.141	F and L	/	/	unknown protein; FUNCTIONS IN: molecular_function unknown; INVOLVED IN: biological_process unknown; EXPRESSED IN: 21 plant structures; EXPRESSED DURING: 12 growth stages.	/
ASI	AT1G73170	chrChr1	-	27513535	27513962	27513535	27513727	27513811	27513962	0,0,0	66,2,34	12,0,6	59,51,53	233	149	3.40952e-05	0.0,0.0,0.0	0.115,0.0,0.068	-0.061	F and L	P-loop containing nucleoside triphosphate hydrolases superfamily protein	/	P-loop containing nucleoside triphosphate hydrolases superfamily protein; FUNCTIONS IN: nucleoside-triphosphatase activity, ATP-dependent peptidase activity, nucleotide binding, serine-type endopeptidase activity, ATP binding; INVOLVED IN: proteolysis; LOCATED IN: chloroplast; EXPRESSED IN: 23 plant structures; EXPRESSED DURING: 15 growth stages; CONTAINS InterPro DOMAIN/s: ATPase, AAA+ type, cor…	/
ES	AT1G73177	chrChr1	-	27517140	27517194	27516571	27516782	27517276	27517388	168107116	0,1,0	77,109,98	2,8,0	203	149	0.00804598	1.0,0.987,1.0	0.966,0.909,1.0	0.037	F_S	bonsai	The BONSAI gene encodes a protein with similarity to the APC13 component of the Anaphase Promoting Complex. Plants with lowered level of BONSAI expression, resulting from hypomethylation, RNAi knock-down, or a T-DNA insertion show some abnormalities in shoot and inflorescence development.	BONSAI (BNS); Has 44 Blast hits to 44 proteins in 18 species: Archae - 0; Bacteria - 0; Metazoa - 8; Fungi - 0; Plants - 34; Viruses - 0; Other Eukaryotes - 2 (source: NCBI BLink).	bns-2/The bns-2 mutant has defects in inflorescence development./17627280
ASI	AT1G73350	chrChr1	-	27576238	27576479	27576238	27576339	27576430	27576479	57,19,7	0,0,2	15,6,29	8,0,11	240	149	2.50077e-05	1.0,1.0,0.685	0.538,1.0,0.621	0.175	F and L	/	/	unknown protein; FUNCTIONS IN: molecular_function unknown; INVOLVED IN: biological_process unknown; EXPRESSED IN: 25 plant structures; EXPRESSED DURING: 15 growth stages; Has 50 Blast hits to 50 proteins in 20 species: Archae - 0; Bacteria - 0; Metazoa - 7; Fungi - 3; Plants - 36; Viruses - 0; Other Eukaryotes - 4 (source: NCBI BLink).	/
ASI	AT1G73350	chrChr1	-	27576430	27576965	27576430	27576519	27576900	27576965	0,0,2	14,4,14	4,22,10	30,33,31	530	149	2.74114e-05	0.0,0.0,0.039	0.036,0.158,0.083	-0.079	F and L	/	/	unknown protein; FUNCTIONS IN: molecular_function unknown; INVOLVED IN: biological_process unknown; EXPRESSED IN: 25 plant structures; EXPRESSED DURING: 15 growth stages; Has 50 Blast hits to 50 proteins in 20 species: Archae - 0; Bacteria - 0; Metazoa - 7; Fungi - 3; Plants - 36; Viruses - 0; Other Eukaryotes - 4 (source: NCBI BLink).	/
A3SS	AT1G73350	chrChr1	-	27576238	27576345	27576238	27576339	27576430	27576479	28,9,24	0,0,2	49,23,37	8,0,11	155	149	0.000132378	1.0,1.0,0.92	0.855,1.0,0.764	0.1	F and L	/	/	unknown protein; FUNCTIONS IN: molecular_function unknown; INVOLVED IN: biological_process unknown; EXPRESSED IN: 25 plant structures; EXPRESSED DURING: 15 growth stages; Has 50 Blast hits to 50 proteins in 20 species: Archae - 0; Bacteria - 0; Metazoa - 7; Fungi - 3; Plants - 36; Viruses - 0; Other Eukaryotes - 4 (source: NCBI BLink).	/
ASI	AT1G73350	chrChr1	-	27576238	27576479	27576238	27576345	27576430	27576479	57,19,7	28,9,24	15,6,29	49,23,37	234	149	0.0371223	0.565,0.573,0.157	0.163,0.142,0.333	0.219	F and L	/	/	unknown protein; FUNCTIONS IN: molecular_function unknown; INVOLVED IN: biological_process unknown; EXPRESSED IN: 25 plant structures; EXPRESSED DURING: 15 growth stages; Has 50 Blast hits to 50 proteins in 20 species: Archae - 0; Bacteria - 0; Metazoa - 7; Fungi - 3; Plants - 36; Viruses - 0; Other Eukaryotes - 4 (source: NCBI BLink).	/
A3SS	AT1G73650	chrChr1	-	27688242	27688461	27688242	27688457	27688560	27688666	1,13,26	73,74,78	21,45,21	51,3,28	153	149	0.000131493	0.013,0.146,0.245	0.286,0.936,0.422	-0.413	F and L	Protein of unknown function (DUF1295)	/	FUNCTIONS IN: oxidoreductase activity, acting on the CH-CH group of donors; INVOLVED IN: lipid metabolic process; LOCATED IN: plasma membrane, vacuole; EXPRESSED IN: 24 plant structures; EXPRESSED DURING: 13 growth stages; CONTAINS InterPro DOMAIN/s: 3-oxo-5-alpha-steroid 4-dehydrogenase, C-terminal (InterPro:IPR001104), Protein of unknown function DUF1295 (InterPro:IPR010721); BEST Arabidopsis t…	/
ASI	AT1G73650	chrChr1	-	27688231	27688666	27688231	27688457	27688560	27688666	18,44,139	73,74,78	44,93,40	51,3,28	252	149	0.0125886	0.127,0.26,0.513	0.338,0.948,0.458	-0.281	F and L	Protein of unknown function (DUF1295)	/	FUNCTIONS IN: oxidoreductase activity, acting on the CH-CH group of donors; INVOLVED IN: lipid metabolic process; LOCATED IN: plasma membrane, vacuole; EXPRESSED IN: 24 plant structures; EXPRESSED DURING: 13 growth stages; CONTAINS InterPro DOMAIN/s: 3-oxo-5-alpha-steroid 4-dehydrogenase, C-terminal (InterPro:IPR001104), Protein of unknown function DUF1295 (InterPro:IPR010721); BEST Arabidopsis t…	/
ASI	AT1G73750	chrChr1	+	27738643	27739210	27738643	27738744	27738827	27739210	0,0,0	22,1,53	13,0,1	20,24,4	232	149	6.27549e-06	0.0,0.0,0.0	0.295,0.0,0.138	-0.144	F_S	Uncharacterised conserved protein UCP031088, alpha/beta hydrolase	/	Uncharacterised conserved protein UCP031088, alpha/beta hydrolase; CONTAINS InterPro DOMAIN/s: Uncharacterised conserved protein UCP031088, alpha/beta hydrolase, At1g15070 (InterPro:IPR016969), Alpha/beta hydrolase fold-1 (InterPro:IPR000073); BEST Arabidopsis thaliana protein match is: Uncharacterised conserved protein UCP031088, alpha/beta hydrolase (TAIR:AT1G15060.1); Has 187 Blast hits to 154…	/
ASI	AT1G73760	chrChr1	-	27739590	27739928	27739590	27739728	27739829	27739928	0,10,10	73,41,65	9,1,2	103,172,98	250	149	0.00129596	0.0,0.127,0.084	0.049,0.003,0.012	0.049	F_S	RING/U-box superfamily protein	/	RING/U-box superfamily protein; FUNCTIONS IN: zinc ion binding; LOCATED IN: chloroplast; EXPRESSED IN: 22 plant structures; EXPRESSED DURING: 13 growth stages; CONTAINS InterPro DOMAIN/s: Zinc finger, RING-type (InterPro:IPR001841), Zinc finger, C3HC4 RING-type (InterPro:IPR018957); BEST Arabidopsis thaliana protein match is: RING/U-box superfamily protein (TAIR:AT1G17970.1); Has 8524 Blast hits …	/
ASI	AT1G73990	chrChr1	+	27828142	27828454	27828142	27828230	27828310	27828454	0,17,17	73,17,31	7,5,11	87,69,58	229	149	0.0223938	0.0,0.394,0.263	0.05,0.045,0.11	0.151	F_S	signal peptide peptidase	Encodes a putative protease SppA (SppA).	signal peptide peptidase (SPPA); FUNCTIONS IN: serine-type endopeptidase activity; INVOLVED IN: proteolysis, response to light intensity; LOCATED IN: chloroplast thylakoid membrane, chloroplast; EXPRESSED IN: 23 plant structures; EXPRESSED DURING: 13 growth stages; CONTAINS InterPro DOMAIN/s: Peptidase S49, protease IV (InterPro:IPR004634), Peptidase S49 (InterPro:IPR002142), Peptidase S49, SppA …	/
A3SS	AT1G75150	chrChr1	-	28204386	28204774	28204386	28204738	28204857	28205121	21,20,25	0,0,3	17,16,16	6,2,1	185	149	0.00312208	1.0,1.0,0.87	0.695,0.866,0.928	0.127	F_S	/	/	unknown protein; Has 38228 Blast hits to 24529 proteins in 1168 species: Archae - 169; Bacteria - 4103; Metazoa - 14594; Fungi - 5866; Plants - 1861; Viruses - 317; Other Eukaryotes - 11318 (source: NCBI BLink).	/
A3SS	AT1G75170	chrChr1	+	28214829	28214928	28214836	28214928	28214570	28214747	195,93,65	58,0,0	146,55,168	0,0,0	156	149	3.98367e-08	0.763,1.0,1.0	1.0,1.0,1.0	-0.079	F_S	Sec14p-like phosphatidylinositol transfer family protein	/	Sec14p-like phosphatidylinositol transfer family protein; CONTAINS InterPro DOMAIN/s: Cellular retinaldehyde-binding/triple function, C-terminal (InterPro:IPR001251), Cellular retinaldehyde-binding/triple function, N-terminal (InterPro:IPR008273), Phosphatidylinositol transfer protein-like, N-terminal (InterPro:IPR011074); BEST Arabidopsis thaliana protein match is: Sec14p-like phosphatidylinosit…	/
ASI	AT1G75295	chrChr1	-	28255107	28256323	28255107	28255966	28256054	28256323	10,37,15	0,0,12	16,3,15	13,18,30	237	149	1.00806e-05	1.0,1.0,0.44	0.436,0.095,0.239	0.557	F_S	/	/	/	/
ASI	AT1G75380	chrChr1	-	28281388	28281850	28281388	28281708	28281783	28281850	27,4,26	446339549	10,7,18	506555488	224	149	0.00571433	0.039,0.008,0.031	0.013,0.008,0.024	0.011	F and L	bifunctional nuclease in basal defense response 1	Encodes a nuclease involved in ABA-mediated callose deposition. It has been shown to interact with JAZ proteins, binds to a jasmonic acid-responsive element (JARE) and repress AtJMT expression.	bifunctional nuclease in basal defense response 1 (BBD1); CONTAINS InterPro DOMAIN/s: Protein of unknown function DUF151 (InterPro:IPR003729), UvrB/UvrC protein (InterPro:IPR001943); BEST Arabidopsis thaliana protein match is: Wound-responsive family protein (TAIR:AT1G19660.2); Has 843 Blast hits to 843 proteins in 291 species: Archae - 44; Bacteria - 501; Metazoa - 0; Fungi - 0; Plants - 105; Vi…	/
ASI	AT1G75420	chrChr1	+	28305217	28305706	28305217	28305371	28305541	28305706	12,8,16	0,0,0	42,4,32	6,0,0	319	149	0.0109329	1.0,1.0,1.0	0.766,1.0,1.0	0.078	F_S	UDP-Glycosyltransferase superfamily protein	/	UDP-Glycosyltransferase superfamily protein; FUNCTIONS IN: transferase activity, transferring glycosyl groups; INVOLVED IN: biosynthetic process; LOCATED IN: cellular_component unknown; EXPRESSED IN: 22 plant structures; EXPRESSED DURING: 13 growth stages; CONTAINS InterPro DOMAIN/s: Glycosyl transferase, group 1 (InterPro:IPR001296); BEST Arabidopsis thaliana protein match is: UDP-Glycosyltransf…	/
ES	AT1G75660	chrChr1	+	28408871	28408948	28408687	28408790	28409165	28409357	68,8,22	0,1,0	62,25,59	8,0,0	226	149	0.0108232	1.0,0.841,1.0	0.836,1.0,1.0	0.002	F and L	5'-3' exoribonuclease 3	Encodes a protein with similarity to yeast 5'-3'exonucleases and can functionally complement the yeast mutations. In Arabidopsis XRN3 acts as a suppressor of posttranscriptional gene silencing. Mutants accumulate excised miRNA products suggesting that XRN3 is involved in degradation of these products.	5'-3' exoribonuclease 3 (XRN3); CONTAINS InterPro DOMAIN/s: 5'-3' exoribonuclease 2 (InterPro:IPR017151), Zinc finger, CCHC-type (InterPro:IPR001878), Putative 5-3 exonuclease (InterPro:IPR004859); BEST Arabidopsis thaliana protein match is: exoribonuclease 2 (TAIR:AT5G42540.1); Has 4264 Blast hits to 3505 proteins in 442 species: Archae - 2; Bacteria - 295; Metazoa - 1361; Fungi - 725; Plants - …	xrn3-1/embryo lethal./|xrn3-3/Crinkly, round leaves. Delayed flowering. Accumulation of miRNA excision products./
ASI	AT1G76280	chrChr1	-	28617576	28618541	28617576	28618340	28618421	28618541	0,9,0	53,14,65	7,29,2	29,21,29	230	149	0.00262019	0.0,0.294,0.0	0.135,0.472,0.043	-0.119	F_S	Tetratricopeptide repeat (TPR)-like superfamily protein	/	Tetratricopeptide repeat (TPR)-like superfamily protein; FUNCTIONS IN: molecular_function unknown; INVOLVED IN: biological_process unknown; LOCATED IN: mitochondrion; EXPRESSED IN: stem; CONTAINS InterPro DOMAIN/s: Pentatricopeptide repeat (InterPro:IPR002885); BEST Arabidopsis thaliana protein match is: genomes uncoupled 1 (TAIR:AT2G31400.1).	/
A5SS	AT1G76320	chrChr1	+	28631222	28633407	28631222	28633401	28633585	28633642	5,22,37	0,0,0	57,27,65	6,0,6	155	149	0.000296943	1.0,1.0,1.0	0.901,1.0,0.912	0.062	F and L	FAR1-related sequence 4	/	FAR1-related sequence 4 (FRS4); FUNCTIONS IN: zinc ion binding; INVOLVED IN: response to red or far red light; LOCATED IN: cellular_component unknown; EXPRESSED IN: 22 plant structures; EXPRESSED DURING: 13 growth stages; CONTAINS InterPro DOMAIN/s: Zinc finger, PMZ-type (InterPro:IPR006564), Zinc finger, SWIM-type (InterPro:IPR007527), MULE transposase, conserved domain (InterPro:IPR018289), Tra…	/
ASI	AT1G76320	chrChr1	+	28631222	28633642	28631222	28633407	28633585	28633642	0,0,0	5,16,37	2,0,13	57,27,64	327	149	0.00177167	0.0,0.0,0.0	0.016,0.0,0.085	-0.034	F and L	FAR1-related sequence 4	/	FAR1-related sequence 4 (FRS4); FUNCTIONS IN: zinc ion binding; INVOLVED IN: response to red or far red light; LOCATED IN: cellular_component unknown; EXPRESSED IN: 22 plant structures; EXPRESSED DURING: 13 growth stages; CONTAINS InterPro DOMAIN/s: Zinc finger, PMZ-type (InterPro:IPR006564), Zinc finger, SWIM-type (InterPro:IPR007527), MULE transposase, conserved domain (InterPro:IPR018289), Tra…	/
ASI	AT1G76320	chrChr1	+	28633748	28634588	28633748	28633891	28633999	28634588	148,47,81	16,3,14	60,49,35	8,15,18	257	149	0.0101454	0.843,0.901,0.77	0.813,0.654,0.53	0.172	F and L	FAR1-related sequence 4	/	FAR1-related sequence 4 (FRS4); FUNCTIONS IN: zinc ion binding; INVOLVED IN: response to red or far red light; LOCATED IN: cellular_component unknown; EXPRESSED IN: 22 plant structures; EXPRESSED DURING: 13 growth stages; CONTAINS InterPro DOMAIN/s: Zinc finger, PMZ-type (InterPro:IPR006564), Zinc finger, SWIM-type (InterPro:IPR007527), MULE transposase, conserved domain (InterPro:IPR018289), Tra…	/
A3SS	AT1G76440	chrChr1	-	28682821	28683044	28682821	28683009	28683672	28683785	45,7,12	0,0,0	58,91,46	21,18,20	184	149	7.01824e-11	1.0,1.0,1.0	0.691,0.804,0.651	0.285	F and L	HSP20-like chaperones superfamily protein	/	HSP20-like chaperones superfamily protein; CONTAINS InterPro DOMAIN/s: Heat shock protein Hsp20 (InterPro:IPR002068), HSP20-like chaperone (InterPro:IPR008978); BEST Arabidopsis thaliana protein match is: HSP20-like chaperones superfamily protein (TAIR:AT1G20870.1); Has 70 Blast hits to 70 proteins in 11 species: Archae - 0; Bacteria - 0; Metazoa - 0; Fungi - 0; Plants - 70; Viruses - 0; Other Eu…	/
ASI	AT1G76940	chrChr1	-	28903314	28903712	28903314	28903376	28903456	28903712	4,6,45	1,8,22	34,53,29	76,74,32	229	149	0.042663	0.722,0.328,0.571	0.225,0.318,0.371	0.236	F_S	RNA-binding (RRM/RBD/RNP motifs) family protein	/	RNA-binding (RRM/RBD/RNP motifs) family protein; FUNCTIONS IN: nucleotide binding, nucleic acid binding; INVOLVED IN: biological_process unknown; EXPRESSED IN: 23 plant structures; EXPRESSED DURING: 15 growth stages; CONTAINS InterPro DOMAIN/s: RNA recognition motif, RNP-1 (InterPro:IPR000504), Nucleotide-binding, alpha-beta plait (InterPro:IPR012677); BEST Arabidopsis thaliana protein match is: …	/
ASI	AT1G76980	chrChr1	-	28925707	28927391	28925707	28926140	28926544	28927391	0,28,0	20,1,12	0,0,0	9,18,19	553	149	0.0195423	0.0,0.883,0.0	0.0,0.0,0.0	0.294	F and L	/	/	BEST Arabidopsis thaliana protein match is: embryo defective 2170 (TAIR:AT1G21390.1); Has 65 Blast hits to 65 proteins in 23 species: Archae - 0; Bacteria - 8; Metazoa - 1; Fungi - 8; Plants - 40; Viruses - 3; Other Eukaryotes - 5 (source: NCBI BLink).	/
ASI	AT1G77000	chrChr1	+	28941821	28942639	28941821	28941963	28942027	28942639	0,3,0	10,44,73	4,16,10	71,45,53	213	149	1.52073e-06	0.0,0.046,0.0	0.038,0.199,0.117	-0.103	F and L	RNI-like superfamily protein	AtSKP2;2 is a homolog of human SKP2, the human F-box protein that recruits E2F1. Contains an F-box motif at the N-terminal region and a C-terminal Leu-rich repeat domain. Forms part of an E3-ubiquitin-ligase SCF (Skp1, cullin, F-box) complex and recruits phosphorylated AtE2Fc, a transcriptional factor that might play a role in cell division and during the transition from skotomorphogenesis to pho…	SKP2B; CONTAINS InterPro DOMAIN/s: F-box domain, cyclin-like (InterPro:IPR001810), Leucine-rich repeat, cysteine-containing subtype (InterPro:IPR006553), Leucine-rich repeat (InterPro:IPR001611); BEST Arabidopsis thaliana protein match is: F-box/RNI-like superfamily protein (TAIR:AT1G21410.1); Has 9510 Blast hits to 4016 proteins in 276 species: Archae - 0; Bacteria - 549; Metazoa - 3688; Fungi -…	skp2b/Defect in protein degradation./|skp2b/Phenotype not described./|skp2b/The mutant does not have any obvious defects and a KRP1:GUS fusion protein is not stabilized in this line, nor in a skp2a / skp2b double mutant. But, over-expression analyses suggest that SKP2b, but not SKP2a, may be involved in regulating KRP1 stability./
ASI	AT1G77080	chrChr1	+	28958601	28958844	28958601	28958663	28958744	28958844	25,37,69	228,87,175	51,67,52	151178104	230	149	0.0490212	0.066,0.216,0.203	0.18,0.196,0.245	-0.045	F and L	K-box region and MADS-box transcription factor family protein	MADS domain protein - flowering regulator that is closely related to FLC. Deletion of this locus in Nd ecotype is correlated with earlier flowering in short days suggesting function as a negative regulator of flowering.	MADS AFFECTING FLOWERING 1 (MAF1); FUNCTIONS IN: sequence-specific DNA binding transcription factor activity; INVOLVED IN: photoperiodism, flowering, negative regulation of flower development, regulation of transcription, DNA-dependent, regulation of flower development; LOCATED IN: nucleus; EXPRESSED IN: 24 plant structures; EXPRESSED DURING: 13 growth stages; CONTAINS InterPro DOMAIN/s: Transcri…	FLM-ND/Early flowering in short days. natural vartiation has QTL that maps to a deletion in FLM locus./
ASI	AT1G77110	chrChr1	+	28974143	28974805	28974143	28974220	28974341	28974805	4,0,34	1,5,19	4,0,0	15,27,12	270	149	0.000305923	0.688,0.0,0.497	0.128,0.0,0.0	0.352	F_S	Auxin efflux carrier family protein	Rate-limiting factor in saturable efflux of auxins. PINs are directly involved of in catalyzing cellular auxin efflux.	PIN-FORMED 6 (PIN6); FUNCTIONS IN: auxin:hydrogen symporter activity, transporter activity; INVOLVED IN: auxin polar transport; LOCATED IN: plasma membrane; EXPRESSED IN: 13 plant structures; EXPRESSED DURING: 4 anthesis, F mature embryo stage, petal differentiation and expansion stage, E expanded cotyledon stage, D bilateral stage; CONTAINS InterPro DOMAIN/s: Auxin efflux carrier, subgroup (Inte…	SALK_046393/shorter visible lateral roots at 9 days after germination. The proximal region of each lateral root in the mutant is significantly swollen and often bent. Growth and morphology of the primary root of the puchi mutant is normal./17630277
ASI	AT1G77580	chrChr1	-	29144024	29146337	29144024	29144568	29144661	29146337	51,0,9	66,18,71	0,0,0	67,59,67	242	149	5.05559e-10	0.322,0.0,0.072	0.0,0.0,0.0	0.131	F_S	Plant protein of unknown function (DUF869)	/	Plant protein of unknown function (DUF869); CONTAINS InterPro DOMAIN/s: Protein of unknown function DUF869, plant (InterPro:IPR008587); BEST Arabidopsis thaliana protein match is: Plant protein of unknown function (DUF869) (TAIR:AT1G21810.1); Has 35333 Blast hits to 34131 proteins in 2444 species: Archae - 798; Bacteria - 22429; Metazoa - 974; Fungi - 991; Plants - 531; Viruses - 0; Other Eukaryo…	/
ASI	AT1G77590	chrChr1	-	29151144	29151831	29151144	29151225	29151329	29151831	0,0,0	7,14,25	16,0,12	118,1,49	253	149	8.70718e-06	0.0,0.0,0.0	0.074,0.0,0.126	-0.067	F_S	long chain acyl-CoA synthetase 9	Encodes major plastidic long chain acyl-CoA synthetase with a slight substrate preference of oleic acid over any of the other fatty acids.	long chain acyl-CoA synthetase 9 (LACS9); FUNCTIONS IN: long-chain fatty acid-CoA ligase activity; INVOLVED IN: fatty acid metabolic process, fatty acid biosynthetic process; LOCATED IN: chloroplast, membrane, chloroplast envelope; EXPRESSED IN: 25 plant structures; EXPRESSED DURING: 14 growth stages; CONTAINS InterPro DOMAIN/s: AMP-binding, conserved site (InterPro:IPR020845), AMP-dependent synt…	CS65782/No visible phenotype./|CS65783/No visible phenotype./|CS65784/No visible phenotype./
ASI	AT1G77800	chrChr1	+	29256137	29256515	29256137	29256234	29256441	29256515	28,6,5	0,0,0	121,6,92	9,0,0	356	149	0.00119706	1.0,1.0,1.0	0.849,1.0,1.0	0.05	F and L	PHD finger family protein	/	PHD finger family protein; FUNCTIONS IN: zinc ion binding; EXPRESSED IN: 24 plant structures; EXPRESSED DURING: 15 growth stages; CONTAINS InterPro DOMAIN/s: Zinc finger, PHD-type, conserved site (InterPro:IPR019786), Zinc finger, PHD-type (InterPro:IPR001965), Zinc finger, FYVE/PHD-type (InterPro:IPR011011), Zinc finger, PHD-finger (InterPro:IPR019787); BEST Arabidopsis thaliana protein match is…	/
ASI	AT1G78000	chrChr1	+	29332544	29333212	29332544	29332621	29332733	29333212	22,0,2	75,10,8	3,11,4	6,9,6	261	149	0.00915541	0.143,0.0,0.125	0.222,0.411,0.276	-0.214	F_S	sulfate transporter 1;2	Encodes a sulfate transporter that can restore sulfate uptake capacity of a yeast mutant lacking sulfate transporter genes.	sulfate transporter 1;2 (SULTR1;2); CONTAINS InterPro DOMAIN/s: Sulphate transporter (InterPro:IPR011547), Sulphate transporter/antisigma-factor antagonist STAS (InterPro:IPR002645), Sulphate anion transporter, conserved site (InterPro:IPR018045), Sulphate anion transporter (InterPro:IPR001902); BEST Arabidopsis thaliana protein match is: sulfate transporter 1;3 (TAIR:AT1G22150.1); Has 10127 Blas…	/
ASI	AT1G78490	chrChr1	+	29529958	29530669	29529958	29530065	29530166	29530669	26,30,12	162,67,67	10,0,13	162,48,109	250	149	4.7179e-06	0.087,0.211,0.096	0.035,0.0,0.066	0.098	F and L	cytochrome P450, family 708, subfamily A, polypeptide 3	member of CYP708A	cytochrome P450, family 708, subfamily A, polypeptide 3 (CYP708A3); FUNCTIONS IN: electron carrier activity, monooxygenase activity, iron ion binding, oxygen binding, heme binding; INVOLVED IN: oxidation reduction; LOCATED IN: endomembrane system; EXPRESSED IN: 22 plant structures; EXPRESSED DURING: 13 growth stages; CONTAINS InterPro DOMAIN/s: Cytochrome P450 (InterPro:IPR001128), Cytochrome P45…	/
ASI	AT1G78540	chrChr1	-	29541355	29542023	29541355	29541433	29541522	29542023	0,1,6	88,25,13	1,11,5	57,8,9	238	149	0.00466757	0.0,0.024,0.224	0.011,0.463,0.258	-0.161	F_S	SH2 domain protein B	Encodes a protein that contains an SH2 domain. It can pull down a 120-kD tyrosine-phosphorylated protein in vitro. It is predicted to act as a transcription factor.	SH2 domain protein B (SHB); FUNCTIONS IN: sequence-specific DNA binding transcription factor activity, signal transducer activity; INVOLVED IN: signal transduction, regulation of transcription, DNA-dependent; LOCATED IN: nucleus; EXPRESSED IN: stem, flower, root, leaf; CONTAINS InterPro DOMAIN/s: SH2 motif (InterPro:IPR000980), STAT transcription factor, core (InterPro:IPR001217), Concanavalin A-…	/
ES	AT1G78690	chrChr1	+	29596982	29597190	29596477	29596723	29597315	29597446	56,11,15	0,0,0	40,42,42	0,29,4	357	149	4.99014e-06	1.0,1.0,1.0	1.0,0.377,0.814	0.27	F and L	Phospholipid/glycerol acyltransferase family protein	Encodes a lysoglycerophospholipid O-acyltransferase that acylates 1-acyl lyso PE and 1-acyl lyso PG but not PE or PG.	Phospholipid/glycerol acyltransferase family protein; FUNCTIONS IN: acyltransferase activity; INVOLVED IN: metabolic process; EXPRESSED IN: 21 plant structures; EXPRESSED DURING: 12 growth stages; CONTAINS InterPro DOMAIN/s: Phospholipid/glycerol acyltransferase (InterPro:IPR002123), Tafazzin (InterPro:IPR000872); BEST Arabidopsis thaliana protein match is: Phospholipid/glycerol acyltransferase f…	/
ES	AT1G78690	chrChr1	+	29596982	29597235	29596477	29596723	29597315	29597446	14,11,15	0,0,0	35,42,45	0,29,4	402	149	8.02904e-06	1.0,1.0,1.0	1.0,0.349,0.807	0.281	F and L	Phospholipid/glycerol acyltransferase family protein	Encodes a lysoglycerophospholipid O-acyltransferase that acylates 1-acyl lyso PE and 1-acyl lyso PG but not PE or PG.	Phospholipid/glycerol acyltransferase family protein; FUNCTIONS IN: acyltransferase activity; INVOLVED IN: metabolic process; EXPRESSED IN: 21 plant structures; EXPRESSED DURING: 12 growth stages; CONTAINS InterPro DOMAIN/s: Phospholipid/glycerol acyltransferase (InterPro:IPR002123), Tafazzin (InterPro:IPR000872); BEST Arabidopsis thaliana protein match is: Phospholipid/glycerol acyltransferase f…	/
ES	AT1G78690	chrChr1	+	29596982	29597210	29596477	29596723	29597315	29597446	14,11,55	0,0,0	41,42,52	0,29,4	377	149	8.7508e-06	1.0,1.0,1.0	1.0,0.364,0.837	0.266	F and L	Phospholipid/glycerol acyltransferase family protein	Encodes a lysoglycerophospholipid O-acyltransferase that acylates 1-acyl lyso PE and 1-acyl lyso PG but not PE or PG.	Phospholipid/glycerol acyltransferase family protein; FUNCTIONS IN: acyltransferase activity; INVOLVED IN: metabolic process; EXPRESSED IN: 21 plant structures; EXPRESSED DURING: 12 growth stages; CONTAINS InterPro DOMAIN/s: Phospholipid/glycerol acyltransferase (InterPro:IPR002123), Tafazzin (InterPro:IPR000872); BEST Arabidopsis thaliana protein match is: Phospholipid/glycerol acyltransferase f…	/
A3SS	AT1G78690	chrChr1	+	29598087	29598662	29598118	29598662	29597791	29597929	0,0,0	3,4,20	2,0,27	35,34,21	180	149	0.000203727	0.0,0.0,0.0	0.045,0.0,0.516	-0.187	F and L	Phospholipid/glycerol acyltransferase family protein	Encodes a lysoglycerophospholipid O-acyltransferase that acylates 1-acyl lyso PE and 1-acyl lyso PG but not PE or PG.	Phospholipid/glycerol acyltransferase family protein; FUNCTIONS IN: acyltransferase activity; INVOLVED IN: metabolic process; EXPRESSED IN: 21 plant structures; EXPRESSED DURING: 12 growth stages; CONTAINS InterPro DOMAIN/s: Phospholipid/glycerol acyltransferase (InterPro:IPR002123), Tafazzin (InterPro:IPR000872); BEST Arabidopsis thaliana protein match is: Phospholipid/glycerol acyltransferase f…	/
ASI	AT1G78870	chrChr1	+	29650722	29651015	29650722	29650750	29650928	29651015	42,2,27	96,130,42	4,0,1	219,43,219	327	149	4.44089e-16	0.166,0.007,0.227	0.008,0.0,0.002	0.13	F and L	ubiquitin-conjugating enzyme 35	UBC35/UBC13A encodes a protein that may play a role in DNA damage responses and error-free post-replicative DNA repair by participating in lysine-63-based polyubiquitination reactions. UBC35/UBC13A can form diubiquitin and triubiquitin chains in combination with MMZ1,2,3,4/(UEV1A,B,C,D) in vitro. It can also functionally complement an mms2 ubc13 mutation in budding yeast by increasing the double …	ubiquitin-conjugating enzyme 35 (UBC35); FUNCTIONS IN: ubiquitin-protein ligase activity, protein binding; INVOLVED IN: root epidermal cell differentiation, response to cadmium ion, postreplication repair, response to iron ion, ubiquitin-dependent protein catabolic process; LOCATED IN: UBC13-MMS2 complex; EXPRESSED IN: male gametophyte, cultured cell, pollen tube; EXPRESSED DURING: L mature polle…	/
ASI	AT1G78870	chrChr1	+	29651771	29652046	29651771	29651845	29651948	29652046	26,31,24	96195129	25,7,10	278128243	252	149	1.27986e-07	0.138,0.086,0.099	0.05,0.031,0.024	0.073	F and L	ubiquitin-conjugating enzyme 35	UBC35/UBC13A encodes a protein that may play a role in DNA damage responses and error-free post-replicative DNA repair by participating in lysine-63-based polyubiquitination reactions. UBC35/UBC13A can form diubiquitin and triubiquitin chains in combination with MMZ1,2,3,4/(UEV1A,B,C,D) in vitro. It can also functionally complement an mms2 ubc13 mutation in budding yeast by increasing the double …	ubiquitin-conjugating enzyme 35 (UBC35); FUNCTIONS IN: ubiquitin-protein ligase activity, protein binding; INVOLVED IN: root epidermal cell differentiation, response to cadmium ion, postreplication repair, response to iron ion, ubiquitin-dependent protein catabolic process; LOCATED IN: UBC13-MMS2 complex; EXPRESSED IN: male gametophyte, cultured cell, pollen tube; EXPRESSED DURING: L mature polle…	/
ASI	AT1G78955	chrChr1	-	29689666	29690002	29689666	29689747	29689824	29690002	18,4,17	3,49,6	6,3,7	72,85,79	226	149	3.30832e-05	0.798,0.051,0.651	0.052,0.023,0.055	0.457	F_S	camelliol C synthase 1	Encodes a cyclase that generates predominantly a monocyclic triterpene alcohol. The product is 97% camelliol, 2% achilleol A and 0.2% beta-amyrin. Achilleol is an isomer of camelliol C with a 4-methylenecyclohexanol ring system.	camelliol C synthase 1 (CAMS1); CONTAINS InterPro DOMAIN/s: Terpenoid cylases/protein prenyltransferase alpha-alpha toroid (InterPro:IPR008930), Squalene cyclase (InterPro:IPR018333), Prenyltransferase/squalene oxidase (InterPro:IPR001330); BEST Arabidopsis thaliana protein match is: Terpenoid cyclases family protein (TAIR:AT1G78950.1); Has 2110 Blast hits to 1948 proteins in 563 species: Archae …	/
ASI	AT1G78960	chrChr1	+	29700554	29701410	29700554	29700638	29700901	29701410	16,97,48	606195410	15,59,17	589276402	412	149	0.000713666	0.009,0.152,0.041	0.009,0.072,0.015	0.035	F_S	lupeol synthase 2	Encodes a multifunctional 2-3-oxidosqualene (OS)-triterpene cyclase that can cyclize OS into lupeol, alpha- and beta-amyrin.	lupeol synthase 2 (LUP2); CONTAINS InterPro DOMAIN/s: Terpene synthase, conserved site (InterPro:IPR002365), Terpenoid cylases/protein prenyltransferase alpha-alpha toroid (InterPro:IPR008930), Squalene cyclase (InterPro:IPR018333), Prenyltransferase/squalene oxidase (InterPro:IPR001330); BEST Arabidopsis thaliana protein match is: Terpenoid cyclases family protein (TAIR:AT1G66960.1); Has 2115 Bl…	/
ES	AT1G79020	chrChr1	-	29729088	29729212	29728917	29728983	29729512	29729615	79,19,5	0,0,10	37,32,32	2,0,0	273	149	0.0307727	1.0,1.0,0.214	0.91,1.0,1.0	-0.232	F_S	Enhancer of polycomb-like transcription factor protein	/	Enhancer of polycomb-like transcription factor protein; CONTAINS InterPro DOMAIN/s: Enhancer of polycomb-like (InterPro:IPR019542); BEST Arabidopsis thaliana protein match is: Enhancer of polycomb-like transcription factor protein (TAIR:AT1G16690.1); Has 409 Blast hits to 407 proteins in 167 species: Archae - 0; Bacteria - 0; Metazoa - 187; Fungi - 106; Plants - 67; Viruses - 0; Other Eukaryotes …	/
ASI	AT1G79500	chrChr1	+	29905932	29906653	29905932	29906013	29906104	29906653	98,86,74	6,0,0	125,120,67	12,0,14	240	149	0.00109223	0.91,1.0,1.0	0.866,1.0,0.748	0.099	F and L	Aldolase-type TIM barrel family protein	Encodes a protein with 3-deoxy-8-phosphooctulonate synthase (KDOP synthase) activity which is involved in the biosynthesis of KDO, a component of cell wall rhamnogalacturonan II.	AtkdsA1; FUNCTIONS IN: 3-deoxy-8-phosphooctulonate synthase activity; INVOLVED IN: metabolic process, rhamnogalacturonan II biosynthetic process; LOCATED IN: cytoplasm; EXPRESSED IN: 22 plant structures; EXPRESSED DURING: 13 growth stages; CONTAINS InterPro DOMAIN/s: DAHP synthetase I/KDSA (InterPro:IPR006218), Aldolase-type TIM barrel (InterPro:IPR013785), 3-deoxy-8-phosphooctulonate synthase (I…	/
A3SS	AT1G79520	chrChr1	-	29913623	29913913	29913623	29913736	29914322	29914967	42,5,0	0,0,10	35,6,22	47,17,89	326	149	0.00814528	1.0,1.0,0.0	0.254,0.139,0.102	0.502	F and L	Cation efflux family protein	/	Cation efflux family protein; FUNCTIONS IN: cation transmembrane transporter activity; INVOLVED IN: cation transport, transmembrane transport; LOCATED IN: membrane; EXPRESSED IN: 18 plant structures; EXPRESSED DURING: 10 growth stages; CONTAINS InterPro DOMAIN/s: Cation efflux protein (InterPro:IPR002524); BEST Arabidopsis thaliana protein match is: Cation efflux family protein (TAIR:AT1G16310.1).	/
ASI	AT1G79520	chrChr1	-	29913623	29914967	29913623	29913736	29914322	29914967	19,6,0	0,0,10	21,0,26	47,17,89	735	149	0.0157093	1.0,1.0,0.0	0.083,0.0,0.056	0.62	F and L	Cation efflux family protein	/	Cation efflux family protein; FUNCTIONS IN: cation transmembrane transporter activity; INVOLVED IN: cation transport, transmembrane transport; LOCATED IN: membrane; EXPRESSED IN: 18 plant structures; EXPRESSED DURING: 10 growth stages; CONTAINS InterPro DOMAIN/s: Cation efflux protein (InterPro:IPR002524); BEST Arabidopsis thaliana protein match is: Cation efflux family protein (TAIR:AT1G16310.1).	/
ASI	AT1G79570	chrChr1	-	29933930	29934336	29933930	29934094	29934183	29934336	41,2,0	35,28,1	6,8,1	71,20,64	238	149	0.0344937	0.423,0.043,0.0	0.05,0.2,0.01	0.069	F and L	Protein kinase superfamily protein with octicosapeptide/Phox/Bem1p domain	/	Protein kinase superfamily protein with octicosapeptide/Phox/Bem1p domain; FUNCTIONS IN: protein serine/threonine/tyrosine kinase activity, protein kinase activity; INVOLVED IN: protein amino acid phosphorylation; LOCATED IN: cytosol; EXPRESSED IN: male gametophyte, pollen tube; EXPRESSED DURING: L mature pollen stage, M germinated pollen stage; CONTAINS InterPro DOMAIN/s: Octicosapeptide/Phox/Be…	/
ES	AT1G79700	chrChr1	-	29991954	29992005	29991803	29991880	29992088	29992162	29,30,15	3,0,0	98,117,80	15,29,5	200	149	0.000102763	0.878,1.0,1.0	0.83,0.75,0.923	0.125	F and L	Integrase-type DNA-binding superfamily protein	/	Integrase-type DNA-binding superfamily protein; CONTAINS InterPro DOMAIN/s: DNA-binding, integrase-type (InterPro:IPR016177), Pathogenesis-related transcriptional factor/ERF, DNA-binding (InterPro:IPR001471); BEST Arabidopsis thaliana protein match is: ARIA-interacting double AP2 domain protein (TAIR:AT1G16060.1); Has 7501 Blast hits to 5104 proteins in 263 species: Archae - 0; Bacteria - 38; Met…	SALK_048920/Reduced stem epicuticular wax crystals.Wax crystals in forms such as vertical plates, rather than rods and tubes, are more abundant on the stem surfaces.Strong decrease in the levels of 29-carbon long alkanes, secondary alcohols, and ketones./27337244
A5SS	AT1G79700	chrChr1	-	29991803	29991880	29991833	29991880	29990335	29990825	18,21,18	9,0,0	63,51,34	0,0,1	179	149	0.00138709	0.625,1.0,1.0	1.0,1.0,0.966	-0.114	F and L	Integrase-type DNA-binding superfamily protein	/	Integrase-type DNA-binding superfamily protein; CONTAINS InterPro DOMAIN/s: DNA-binding, integrase-type (InterPro:IPR016177), Pathogenesis-related transcriptional factor/ERF, DNA-binding (InterPro:IPR001471); BEST Arabidopsis thaliana protein match is: ARIA-interacting double AP2 domain protein (TAIR:AT1G16060.1); Has 7501 Blast hits to 5104 proteins in 263 species: Archae - 0; Bacteria - 38; Met…	SALK_048920/Reduced stem epicuticular wax crystals.Wax crystals in forms such as vertical plates, rather than rods and tubes, are more abundant on the stem surfaces.Strong decrease in the levels of 29-carbon long alkanes, secondary alcohols, and ketones./27337244
ASI	AT1G79830	chrChr1	-	30027568	30028118	30027568	30027975	30028069	30028118	154100211	87104309	199241168	107,136,82	243	149	0.0036765	0.52,0.371,0.295	0.533,0.521,0.557	-0.142	F_S	golgin candidate 5	This gene is predicted to encode a protein that functions as a Golgi apparatus structural component known as a golgin in mammals and yeast. A fluorescently-tagged version of GC5 co-localizes with Golgi markers, and this localization appears to be replicated using the C-terminal (139 aa) portion of the protein. The C-terminal portion of the protein can also specifically interact with two members o…	golgin candidate 5 (GC5); FUNCTIONS IN: protein binding; INVOLVED IN: biological_process unknown; LOCATED IN: Golgi apparatus, cytoplasm; EXPRESSED IN: 24 plant structures; EXPRESSED DURING: 15 growth stages; CONTAINS InterPro DOMAIN/s: TATA element modulatory factor 1 DNA binding (InterPro:IPR022092), TATA element modulatory factor 1 TATA binding (InterPro:IPR022091).	/
A5SS	AT1G79870	chrChr1	+	30044745	30045216	30044745	30045193	30045332	30046148	38,32,54	9,5,0	184,68,101	7,0,7	172	149	0.0259366	0.785,0.847,1.0	0.958,1.0,0.926	-0.084	F_S	D-isomer specific 2-hydroxyacid dehydrogenase family protein	/	D-isomer specific 2-hydroxyacid dehydrogenase family protein; FUNCTIONS IN: in 6 functions; INVOLVED IN: metabolic process; EXPRESSED IN: 22 plant structures; EXPRESSED DURING: 13 growth stages; CONTAINS InterPro DOMAIN/s: D-isomer specific 2-hydroxyacid dehydrogenase, catalytic domain (InterPro:IPR006139), D-isomer specific 2-hydroxyacid dehydrogenase, NAD-binding (InterPro:IPR006140), NAD(P)-bi…	/
A5SS	AT1G79950	chrChr1	+	30078127	30078639	30078127	30078608	30078739	30079203	28,8,0	0,0,30	2,0,0	31,10,29	180	149	3.62449e-07	1.0,1.0,0.0	0.051,0.0,0.0	0.65	F_S	RAD3-like DNA-binding helicase protein	/	RAD3-like DNA-binding helicase protein; FUNCTIONS IN: in 6 functions; INVOLVED IN: regulation of transcription, DNA-dependent, nucleobase, nucleoside, nucleotide and nucleic acid metabolic process; LOCATED IN: mitochondrion; EXPRESSED IN: 25 plant structures; EXPRESSED DURING: 15 growth stages; CONTAINS InterPro DOMAIN/s: DEAD2 (InterPro:IPR010614), DEAD-like helicase, N-terminal (InterPro:IPR014…	/
ASI	AT1G79950	chrChr1	+	30078127	30078608	30078127	30078233	30078554	30078608	1,0,0	13,24,5	15,1,7	29,1,30	470	149	4.48451e-06	0.024,0.0,0.0	0.141,0.241,0.069	-0.142	F_S	RAD3-like DNA-binding helicase protein	/	RAD3-like DNA-binding helicase protein; FUNCTIONS IN: in 6 functions; INVOLVED IN: regulation of transcription, DNA-dependent, nucleobase, nucleoside, nucleotide and nucleic acid metabolic process; LOCATED IN: mitochondrion; EXPRESSED IN: 25 plant structures; EXPRESSED DURING: 15 growth stages; CONTAINS InterPro DOMAIN/s: DEAD2 (InterPro:IPR010614), DEAD-like helicase, N-terminal (InterPro:IPR014…	/
ASI	AT1G79970	chrChr1	+	30082702	30083894	30082702	30083395	30083492	30083894	50,27,17	109109105	16,24,14	187170191	246	149	7.00109e-07	0.217,0.13,0.089	0.049,0.079,0.043	0.088	F and L	/	/	unknown protein; FUNCTIONS IN: molecular_function unknown; INVOLVED IN: biological_process unknown; LOCATED IN: chloroplast; EXPRESSED IN: 23 plant structures; EXPRESSED DURING: 13 growth stages; BEST Arabidopsis thaliana protein match is: Protein of unknown function (DUF581) (TAIR:AT2G25690.2); Has 30201 Blast hits to 17322 proteins in 780 species: Archae - 12; Bacteria - 1396; Metazoa - 17338; …	/
ASI	AT1G79970	chrChr1	+	30082702	30083395	30082702	30082890	30083023	30083395	86,59,101	0,0,0	329159279	10,0,4	282	149	0.0107848	1.0,1.0,1.0	0.946,1.0,0.974	0.027	F and L	/	/	unknown protein; FUNCTIONS IN: molecular_function unknown; INVOLVED IN: biological_process unknown; LOCATED IN: chloroplast; EXPRESSED IN: 23 plant structures; EXPRESSED DURING: 13 growth stages; BEST Arabidopsis thaliana protein match is: Protein of unknown function (DUF581) (TAIR:AT2G25690.2); Has 30201 Blast hits to 17322 proteins in 780 species: Archae - 12; Bacteria - 1396; Metazoa - 17338; …	/
ASI	AT1G79985	chrChr1	+	30084113	30084745	30084113	30084348	30084516	30084745	10,11,16	11,17,49	14,2,11	82,34,68	317	149	0.000104541	0.299,0.233,0.133	0.074,0.027,0.071	0.164	F and L	0	Structural molecules protein	/	/
ASI	AT1G79985	chrChr1	+	30084113	30084745	30084113	30084348	30084519	30084745	21,11,16	25,5,53	15,2,11	57,29,38	320	149	0.00375596	0.281,0.506,0.123	0.109,0.031,0.119	0.217	F and L	0	Structural molecules protein	/	/
A3SS	AT1G80000	chrChr1	+	30096668	30096905	30096714	30096905	30096476	30096537	0,0,0	48,60,31	16,0,3	133,120,73	195	149	0.000456289	0.0,0.0,0.0	0.084,0.0,0.03	-0.038	F_S	CASC3/Barentsz eIF4AIII binding	/	CASC3/Barentsz eIF4AIII binding; CONTAINS InterPro DOMAIN/s: CASC3/Barentsz eIF4AIII binding (InterPro:IPR018545); BEST Arabidopsis thaliana protein match is: CASC3/Barentsz eIF4AIII binding (TAIR:AT1G15280.2); Has 30201 Blast hits to 17322 proteins in 780 species: Archae - 12; Bacteria - 1396; Metazoa - 17338; Fungi - 3422; Plants - 5037; Viruses - 0; Other Eukaryotes - 2996 (source: NCBI BLink).	/
A3SS	AT1G80040	chrChr1	-	30109692	30110115	30109692	30109866	30110306	30110621	22,3,20	106,63,190	5,8,3	346191352	398	149	3.22323e-10	0.072,0.018,0.038	0.005,0.015,0.003	0.035	F and L	/	/	FUNCTIONS IN: molecular_function unknown; INVOLVED IN: biological_process unknown; LOCATED IN: chloroplast; EXPRESSED IN: 24 plant structures; EXPRESSED DURING: 15 growth stages; BEST Arabidopsis thaliana protein match is: Ubiquitin system component Cue protein (TAIR:AT5G32440.1).	/
ASI	AT1G80060	chrChr1	-	30114448	30116554	30114448	30116222	30116297	30116554	17,4,18	0,0,3	21,10,3	6,0,4	224	149	0.00908905	1.0,1.0,0.8	0.7,1.0,0.333	0.256	F_S	Ubiquitin-like superfamily protein	/	Ubiquitin-like superfamily protein; CONTAINS InterPro DOMAIN/s: Ubiquitin (InterPro:IPR000626); BEST Arabidopsis thaliana protein match is: Ubiquitin-like superfamily protein (TAIR:AT4G32270.1); Has 129 Blast hits to 129 proteins in 44 species: Archae - 0; Bacteria - 0; Metazoa - 62; Fungi - 0; Plants - 64; Viruses - 0; Other Eukaryotes - 3 (source: NCBI BLink).	/
ASI	AT1G80060	chrChr1	-	30114448	30116554	30114448	30115183	30115266	30116554	2,2,27	0,12,0	11,25,6	2,0,0	232	149	0.0421029	1.0,0.097,1.0	0.779,1.0,1.0	-0.227	F_S	Ubiquitin-like superfamily protein	/	Ubiquitin-like superfamily protein; CONTAINS InterPro DOMAIN/s: Ubiquitin (InterPro:IPR000626); BEST Arabidopsis thaliana protein match is: Ubiquitin-like superfamily protein (TAIR:AT4G32270.1); Has 129 Blast hits to 129 proteins in 44 species: Archae - 0; Bacteria - 0; Metazoa - 62; Fungi - 0; Plants - 64; Viruses - 0; Other Eukaryotes - 3 (source: NCBI BLink).	/
ASI	AT1G80210	chrChr1	-	30163128	30163618	30163128	30163479	30163563	30163618	12,19,38	53,44,29	21,4,14	53,84,69	233	149	0.00448711	0.126,0.216,0.456	0.202,0.03,0.115	0.15	F_S	Mov34/MPN/PAD-1 family protein	/	Mov34/MPN/PAD-1 family protein; FUNCTIONS IN: molecular_function unknown; INVOLVED IN: biological_process unknown; LOCATED IN: endomembrane system; EXPRESSED IN: male gametophyte; EXPRESSED DURING: L mature pollen stage, M germinated pollen stage; CONTAINS InterPro DOMAIN/s: Mov34/MPN/PAD-1 (InterPro:IPR000555); BEST Arabidopsis thaliana protein match is: Mov34/MPN/PAD-1 family protein (TAIR:AT3G…	/
A5SS	AT1G80245	chrChr1	+	30174100	30174349	30174100	30174289	30174538	30174627	2,0,0	0,7,5	21,3,28	5,0,6	209	149	0.000294151	1.0,0.0,0.0	0.75,1.0,0.769	-0.506	F and L	Spc97 / Spc98 family of spindle pole body (SBP) component	/	Spc97 / Spc98 family of spindle pole body (SBP) component; FUNCTIONS IN: molecular_function unknown; INVOLVED IN: microtubule cytoskeleton organization; LOCATED IN: spindle pole, microtubule organizing center; EXPRESSED IN: 20 plant structures; EXPRESSED DURING: 12 growth stages; CONTAINS InterPro DOMAIN/s: Spc97/Spc98 (InterPro:IPR007259); BEST Arabidopsis thaliana protein match is: unknown prot…	/
ASI	AT1G80260	chrChr1	+	30179355	30179988	30179355	30179427	30179602	30179988	48,53,14	28,19,52	20,28,24	85,52,29	324	149	0.033645	0.441,0.562,0.11	0.098,0.198,0.276	0.18	F and L	Spc97 / Spc98 family of spindle pole body (SBP) component	/	embryo defective 1427 (emb1427); FUNCTIONS IN: tubulin binding; INVOLVED IN: embryo development ending in seed dormancy; LOCATED IN: spindle pole, microtubule organizing center; CONTAINS InterPro DOMAIN/s: Spc97/Spc98 (InterPro:IPR007259); BEST Arabidopsis thaliana protein match is: Spc97 / Spc98 family of spindle pole body (SBP) component (TAIR:AT1G20570.1); Has 1146 Blast hits to 1005 proteins …	CS16019/embryo defective; developmental arrest of mutant embryos/
A5SS	AT1G80380	chrChr1	+	30217201	30217632	30217201	30217575	30217862	30218248	0,0,0	2,6,1	0,0,13	88,35,54	206	149	0.00528871	0.0,0.0,0.0	0.0,0.0,0.148	-0.049	F and L	P-loop containing nucleoside triphosphate hydrolases superfamily protein	encodes a glycerate kinase which catalyzes the last step of photorespiration C2 cycle.	P-loop containing nucleoside triphosphate hydrolases superfamily protein; FUNCTIONS IN: glycerate kinase activity; INVOLVED IN: photorespiration; LOCATED IN: chloroplast stroma, chloroplast, chloroplast envelope; EXPRESSED IN: 22 plant structures; EXPRESSED DURING: 13 growth stages; CONTAINS InterPro DOMAIN/s: Phosphoribulokinase/uridine kinase (InterPro:IPR006083); Has 1396 Blast hits to 1392 pr…	SALK_036371/In ambient air, the growth of the homozygote plant is arrested at early cotyledon stage. The seedlings die within 2 weeks. With elevated CO2, the plant grows slowly but is viable and fertile./15980259|SALK_085479/In ambient air, the growth of the homozygote plant is arrested at early cotyledon stage. The seedlings die within 2 weeks. With elevated CO2, the plant grows slowly but is vi…
A5SS	AT1G80660	chrChr1	-	30316397	30316590	30316408	30316590	30315963	30316323	46,18,55	1321131472	59,66,39	426640466	160	149	0.0044759	0.031,0.113,0.098	0.114,0.088,0.072	-0.011	F_S	H(+)-ATPase 9	/	H(+)-ATPase 9 (HA9); FUNCTIONS IN: hydrogen-exporting ATPase activity, phosphorylative mechanism; INVOLVED IN: proton transport; LOCATED IN: plasma membrane; EXPRESSED IN: 12 plant structures; EXPRESSED DURING: L mature pollen stage, M germinated pollen stage, 4 anthesis, petal differentiation and expansion stage; CONTAINS InterPro DOMAIN/s: ATPase, P-type, ATPase-associated domain (InterPro:IPR0…	/
ES	AT1G80760	chrChr1	-	30351451	30351676	30351050	30351245	30351772	30352208	13,5,14	0,0,0	46,85,38	7,0,0	374	149	0.00919703	1.0,1.0,1.0	0.724,1.0,1.0	0.092	F_S	NOD26-like intrinsic protein 6;1	Encodes a protein with boron transporter activity. It helps to preferentially direct boron to young developing tissues in the shoot, such as immature leaves, under low boron conditions. This boron channel appears to be impermeable to water, unlike the closely related NIP5;1 boron transporter. This protein also allows the transport of glycerol, urea, and formimide but not larger uncharged solutes …	NOD26-like intrinsic protein 6;1 (NIP6;1); CONTAINS InterPro DOMAIN/s: Major intrinsic protein, conserved site (InterPro:IPR022357), Major intrinsic protein (InterPro:IPR000425); BEST Arabidopsis thaliana protein match is: NOD26-like intrinsic protein 5;1 (TAIR:AT4G10380.1); Has 10266 Blast hits to 10221 proteins in 2131 species: Archae - 103; Bacteria - 5136; Metazoa - 1354; Fungi - 440; Plants …	SALK_046323C/Under conditions of low boron, nip6;1-2 mutants have smaller, darker green, and more irregularly shaped young rosette leaves than wild type plants. These leaves have smaller cells and lack intercellular air spaces. Lower boron levels accumulate in these young rosette leaves and in stems with shoot apicies when nip6;1-2 mutants are grown under low boron conditions, but, wild type leve…
A5SS	AT1G80790	chrChr1	+	30361757	30362042	30361757	30361985	30362314	30362530	94,36,83	0,8,0	205,42,151	0,0,0	206	149	0.0246503	1.0,0.765,1.0	1.0,1.0,1.0	-0.078	F_S	XH/XS domain-containing protein	Belongs to a subgroup of SGS3-like proteins that act redundantly in RNA-directed DNA methylation: AT1G15910 (FDM1), AT4G00380 (FDM2), AT3G12550 (FDM3), AT1G13790 (FDM4), AT1G80790 (FDM5).	XH/XS domain-containing protein; CONTAINS InterPro DOMAIN/s: Domain of unknown function XS (InterPro:IPR005380), Domain of unknown function XH (InterPro:IPR005379), Domain of unknown function, putative Zinc finger, XS/XH (InterPro:IPR005381); BEST Arabidopsis thaliana protein match is: XH/XS domain-containing protein (TAIR:AT1G15910.1); Has 81745 Blast hits to 47168 proteins in 2099 species: Arch…	/
ES	AT2G01220	chrChr2	+	125273	125383	124810	124907	125591	125698	174,105,98	60,6,29	209177241	9,0,6	259	149	2.26989e-10	0.625,0.91,0.66	0.93,1.0,0.959	-0.231	F and L	Nucleotidylyl transferase superfamily protein	/	Nucleotidylyl transferase superfamily protein; FUNCTIONS IN: nucleotidyltransferase activity; INVOLVED IN: biosynthetic process; LOCATED IN: chloroplast envelope; EXPRESSED IN: 23 plant structures; EXPRESSED DURING: 13 growth stages; CONTAINS InterPro DOMAIN/s: Rossmann-like alpha/beta/alpha sandwich fold (InterPro:IPR014729), Cytidylyltransferase (InterPro:IPR004820); BEST Arabidopsis thaliana p…	/
ASI	AT2G01320	chrChr2	-	155239	155841	155239	155452	155620	155841	1,0,0	28,49,28	8,0,10	66,26,56	317	149	0.000169303	0.017,0.0,0.0	0.054,0.0,0.077	-0.038	F_S	ABC-2 type transporter family protein	/	ABC-2 type transporter family protein; FUNCTIONS IN: ATPase activity, coupled to transmembrane movement of substances; LOCATED IN: chloroplast; EXPRESSED IN: 22 plant structures; EXPRESSED DURING: 14 growth stages; CONTAINS InterPro DOMAIN/s: ATPase, AAA+ type, core (InterPro:IPR003593), ABC transporter-like (InterPro:IPR003439), ABC-2 type transporter (InterPro:IPR013525), ABC transporter, conse…	/
ASI	AT2G01350	chrChr2	-	166722	167071	166722	166856	166934	167071	0,0,1	1,5,14	15,10,36	74,14,47	227	149	1.89642e-06	0.0,0.0,0.045	0.117,0.319,0.335	-0.242	F_S	quinolinate phoshoribosyltransferase	At2g01350 encodes quinolinate phosphoribosyl transferase involved in NAD biosynthesis as shown by heterologous expression in E. coli.	quinolinate phoshoribosyltransferase (QPT); FUNCTIONS IN: nicotinate-nucleotide diphosphorylase (carboxylating) activity; INVOLVED IN: NAD biosynthetic process; LOCATED IN: chloroplast; EXPRESSED IN: 23 plant structures; EXPRESSED DURING: 13 growth stages; CONTAINS InterPro DOMAIN/s: Aldolase-type TIM barrel (InterPro:IPR013785), Nicotinate-nucleotide pyrophosphorylase (InterPro:IPR004393), Quino…	/
ASI	AT2G01420	chrChr2	-	180819	181440	180819	180977	181354	181440	0,8,0	64,4,11	8,7,1	17,3,15	526	149	0.0310078	0.0,0.362,0.0	0.118,0.398,0.019	-0.058	F and L	Auxin efflux carrier family protein	Encodes a putative auxin efflux carrier that is localized in developing and mature root meristems. It is involved in the maintenance of embryonic auxin gradients. A role for AtPIN4 in generating a sink for auxin below the quiescent center of the root meristem that is essential for auxin distribution and patterning is proposed. In the root, PIN4 is detected around the quiescent center and cells su…	PIN-FORMED 4 (PIN4); FUNCTIONS IN: auxin:hydrogen symporter activity, transporter activity; INVOLVED IN: root development, pattern specification process, auxin polar transport; LOCATED IN: endomembrane system, integral to membrane; EXPRESSED IN: 27 plant structures; EXPRESSED DURING: 14 growth stages; CONTAINS InterPro DOMAIN/s: Auxin efflux carrier, subgroup (InterPro:IPR014024), Auxin efflux ca…	CS9368/No visible phenotype; average height = 28 cm./|pin4/Patterning defects in embryonic and seedling roots/
A3SS	AT2G01460	chrChr2	+	211064	211190	211092	211190	210916	210971	6,54,77	0,0,4	69,43,42	0,0,11	177	149	0.0433529	1.0,1.0,0.942	1.0,1.0,0.763	0.06	F_S	P-loop containing nucleoside triphosphate hydrolases superfamily protein	/	P-loop containing nucleoside triphosphate hydrolases superfamily protein; FUNCTIONS IN: nucleoside-triphosphatase activity, kinase activity, nucleotide binding, phosphotransferase activity, alcohol group as acceptor, ATP binding; INVOLVED IN: biosynthetic process, metabolic process; LOCATED IN: cellular_component unknown; EXPRESSED IN: 6 plant structures; EXPRESSED DURING: 4 anthesis; CONTAINS In…	/
ASI	AT2G02170	chrChr2	-	558580	558955	558580	558659	558758	558955	30,11,17	33,16,29	40,36,18	19,1,33	248	149	0.0282634	0.353,0.292,0.26	0.558,0.956,0.247	-0.285	F_S	Remorin family protein	/	Remorin family protein; FUNCTIONS IN: DNA binding; INVOLVED IN: biological_process unknown; LOCATED IN: plasma membrane; EXPRESSED IN: 22 plant structures; EXPRESSED DURING: 13 growth stages; CONTAINS InterPro DOMAIN/s: Remorin, C-terminal (InterPro:IPR005516); BEST Arabidopsis thaliana protein match is: Remorin family protein (TAIR:AT1G30320.1); Has 3690 Blast hits to 2594 proteins in 496 specie…	/
ASI	AT2G02170	chrChr2	-	557597	558398	557597	558140	558253	558398	8,0,0	49,12,22	19,23,2	81,6,77	262	149	0.0356767	0.085,0.0,0.0	0.118,0.686,0.015	-0.245	F_S	Remorin family protein	/	Remorin family protein; FUNCTIONS IN: DNA binding; INVOLVED IN: biological_process unknown; LOCATED IN: plasma membrane; EXPRESSED IN: 22 plant structures; EXPRESSED DURING: 13 growth stages; CONTAINS InterPro DOMAIN/s: Remorin, C-terminal (InterPro:IPR005516); BEST Arabidopsis thaliana protein match is: Remorin family protein (TAIR:AT1G30320.1); Has 3690 Blast hits to 2594 proteins in 496 specie…	/
ASI	AT2G02710	chrChr2	-	759248	759457	759248	759304	759377	759457	0,0,0	107,63,37	25,8,5	163183103	222	149	4.62253e-07	0.0,0.0,0.0	0.093,0.029,0.032	-0.051	F and L	PAS/LOV protein B	Encodes a putative blue light receptor protein.	PAS/LOV protein B (PLPB); FUNCTIONS IN: two-component sensor activity, signal transducer activity; INVOLVED IN: signal transduction, regulation of transcription, DNA-dependent, two-component signal transduction system (phosphorelay); LOCATED IN: cellular_component unknown; EXPRESSED IN: 24 plant structures; EXPRESSED DURING: 14 growth stages; CONTAINS InterPro DOMAIN/s: PAC motif (InterPro:IPR001…	/
A3SS	AT2G02710	chrChr2	-	759090	759160	759090	759154	759248	759304	71,40,37	0,10,1	100,85,73	20,46,23	155	149	8.4013e-06	1.0,0.794,0.973	0.828,0.64,0.753	0.182	F and L	PAS/LOV protein B	Encodes a putative blue light receptor protein.	PAS/LOV protein B (PLPB); FUNCTIONS IN: two-component sensor activity, signal transducer activity; INVOLVED IN: signal transduction, regulation of transcription, DNA-dependent, two-component signal transduction system (phosphorelay); LOCATED IN: cellular_component unknown; EXPRESSED IN: 24 plant structures; EXPRESSED DURING: 14 growth stages; CONTAINS InterPro DOMAIN/s: PAC motif (InterPro:IPR001…	/
ASI	AT2G02765	chrChr2	-	776099	776731	776099	776214	776296	776731	84,31,35	117,34,107	26,5,6	63,98,17	231	149	0.000322457	0.317,0.37,0.174	0.21,0.032,0.185	0.145	F and L	holo-[acyl-carrier-protein] synthase activity [GO:0008897]; magnesium ion binding [GO:0000287]	L-aminoadipate-semialdehyde dehydrogenase-phosphopantetheinyl transferase	/	/
ASI	AT2G02780	chrChr2	-	782272	782504	782272	782387	782466	782504	0,7,44	53,52,143	6,0,2	105,28,82	228	149	6.80748e-06	0.0,0.081,0.167	0.036,0.0,0.016	0.065	F_S	Leucine-rich repeat protein kinase family protein	/	Leucine-rich repeat protein kinase family protein; FUNCTIONS IN: protein serine/threonine kinase activity, protein kinase activity, ATP binding; INVOLVED IN: transmembrane receptor protein tyrosine kinase signaling pathway, protein amino acid phosphorylation; LOCATED IN: endomembrane system; EXPRESSED IN: 22 plant structures; EXPRESSED DURING: 13 growth stages; CONTAINS InterPro DOMAIN/s: Protein…	/
ASI	AT2G02960	chrChr2	-	863782	864452	863782	864020	864247	864452	38,21,27	18,3,12	64,39,44	0,0,0	376	149	6.16174e-14	0.456,0.735,0.471	1.0,1.0,1.0	-0.446	F and L	RING/FYVE/PHD zinc finger superfamily protein	/	RING/FYVE/PHD zinc finger superfamily protein; FUNCTIONS IN: zinc ion binding; EXPRESSED IN: 24 plant structures; EXPRESSED DURING: 15 growth stages; CONTAINS InterPro DOMAIN/s: Protein of unknown function DUF3675 (InterPro:IPR022143), Zinc finger, C3HC4 RING-type (InterPro:IPR018957), Zinc finger, RING-CH-type (InterPro:IPR011016); BEST Arabidopsis thaliana protein match is: RING/FYVE/PHD zinc f…	/
A3SS	AT2G02960	chrChr2	-	863782	864020	863782	863995	864247	864452	18,8,13	0,0,0	20,5,11	14,0,18	174	149	9.45802e-08	1.0,1.0,1.0	0.55,1.0,0.344	0.369	F and L	RING/FYVE/PHD zinc finger superfamily protein	/	RING/FYVE/PHD zinc finger superfamily protein; FUNCTIONS IN: zinc ion binding; EXPRESSED IN: 24 plant structures; EXPRESSED DURING: 15 growth stages; CONTAINS InterPro DOMAIN/s: Protein of unknown function DUF3675 (InterPro:IPR022143), Zinc finger, C3HC4 RING-type (InterPro:IPR018957), Zinc finger, RING-CH-type (InterPro:IPR011016); BEST Arabidopsis thaliana protein match is: RING/FYVE/PHD zinc f…	/
ASI	AT2G02960	chrChr2	-	863782	864452	863782	863995	864247	864452	38,26,28	0,0,0	84,44,55	14,0,18	401	149	2.58326e-07	1.0,1.0,1.0	0.69,1.0,0.532	0.259	F and L	RING/FYVE/PHD zinc finger superfamily protein	/	RING/FYVE/PHD zinc finger superfamily protein; FUNCTIONS IN: zinc ion binding; EXPRESSED IN: 24 plant structures; EXPRESSED DURING: 15 growth stages; CONTAINS InterPro DOMAIN/s: Protein of unknown function DUF3675 (InterPro:IPR022143), Zinc finger, C3HC4 RING-type (InterPro:IPR018957), Zinc finger, RING-CH-type (InterPro:IPR011016); BEST Arabidopsis thaliana protein match is: RING/FYVE/PHD zinc f…	/
ASI	AT2G03390	chrChr2	-	1030401	1031042	1030401	1030775	1030849	1031042	1,1,0	145105113	16,37,18	142148132	223	149	3.33067e-16	0.005,0.006,0.0	0.07,0.143,0.084	-0.095	F and L	uvrB/uvrC motif-containing protein	/	uvrB/uvrC motif-containing protein; FUNCTIONS IN: DNA binding, nuclease activity; INVOLVED IN: nucleotide-excision repair; LOCATED IN: chloroplast; EXPRESSED IN: 25 plant structures; EXPRESSED DURING: 15 growth stages; CONTAINS InterPro DOMAIN/s: Hemimethylated DNA-binding domain (InterPro:IPR011722), UvrB/UvrC protein (InterPro:IPR001943); Has 35333 Blast hits to 34131 proteins in 2444 species: …	/
ASI	AT2G03390	chrChr2	-	1030996	1031264	1030996	1031042	1031151	1031264	34,0,16	229100240	1,2,0	164,87,125	258	149	4.25219e-08	0.079,0.0,0.037	0.004,0.013,0.0	0.033	F and L	uvrB/uvrC motif-containing protein	/	uvrB/uvrC motif-containing protein; FUNCTIONS IN: DNA binding, nuclease activity; INVOLVED IN: nucleotide-excision repair; LOCATED IN: chloroplast; EXPRESSED IN: 25 plant structures; EXPRESSED DURING: 15 growth stages; CONTAINS InterPro DOMAIN/s: Hemimethylated DNA-binding domain (InterPro:IPR011722), UvrB/UvrC protein (InterPro:IPR001943); Has 35333 Blast hits to 34131 proteins in 2444 species: …	/
ASI	AT2G03390	chrChr2	-	1032030	1032625	1032030	1032381	1032512	1032625	0,0,0	43,55,4	0,12,0	43,17,28	280	149	0.00145246	0.0,0.0,0.0	0.0,0.273,0.0	-0.091	F and L	uvrB/uvrC motif-containing protein	/	uvrB/uvrC motif-containing protein; FUNCTIONS IN: DNA binding, nuclease activity; INVOLVED IN: nucleotide-excision repair; LOCATED IN: chloroplast; EXPRESSED IN: 25 plant structures; EXPRESSED DURING: 15 growth stages; CONTAINS InterPro DOMAIN/s: Hemimethylated DNA-binding domain (InterPro:IPR011722), UvrB/UvrC protein (InterPro:IPR001943); Has 35333 Blast hits to 34131 proteins in 2444 species: …	/
ASI	AT2G03480	chrChr2	+	1053940	1054613	1053940	1054164	1054249	1054613	0,0,0	30,4,33	0,8,0	15,1,14	234	149	0.0343541	0.0,0.0,0.0	0.0,0.836,0.0	-0.279	F_S	QUASIMODO2 LIKE 2	Encodes QUASIMODO2 LIKE2 (QUL2), a paralog of QUASIMODO2 (QUA2). AT1G78240 (QUA2), AT1G13860 (QUL1) and AT2G03480 (QUL2) form a clade with a possible role in plant vasculature development.	QUASIMODO2 LIKE 2 (QUL2); LOCATED IN: mitochondrion; EXPRESSED IN: male gametophyte, pollen tube; EXPRESSED DURING: L mature pollen stage, M germinated pollen stage; CONTAINS InterPro DOMAIN/s: Protein of unknown function DUF248, methyltransferase putative (InterPro:IPR004159); BEST Arabidopsis thaliana protein match is: QUASIMODO2 LIKE 1 (TAIR:AT1G13860.3); Has 35333 Blast hits to 34131 proteins…	/
A3SS	AT2G03640	chrChr2	-	1106238	1106431	1106238	1106420	1106729	1106905	2,12,4	0,0,0	38,70,18	7,0,9	160	149	8.33482e-05	1.0,1.0,1.0	0.835,1.0,0.651	0.171	F_S	Nuclear transport factor 2 (NTF2) family protein with RNA binding (RRM-RBD-RNP motifs) domain	/	Nuclear transport factor 2 (NTF2) family protein with RNA binding (RRM-RBD-RNP motifs) domain; FUNCTIONS IN: RNA binding, nucleotide binding, nucleic acid binding; INVOLVED IN: transport, nucleocytoplasmic transport; LOCATED IN: intracellular; CONTAINS InterPro DOMAIN/s: Nuclear transport factor 2 (InterPro:IPR002075), Nuclear transport factor 2, Eukaryote (InterPro:IPR018222), RNA recognition mo…	/
ASI	AT2G03710	chrChr2	+	1131149	1131440	1131149	1131191	1131267	1131440	9,23,29	4,50,16	6,8,0	47,36,64	225	149	1.53267e-08	0.598,0.233,0.546	0.078,0.128,0.0	0.39	F_S	K-box region and MADS-box transcription factor family protein	This gene belongs to the family of SEP genes. It is involved in the development of sepals, petals, stamens and carpels. Additionally, it plays a central role in the determination of flower meristem and organ identity.	SEPALLATA 4 (SEP4); FUNCTIONS IN: DNA binding, sequence-specific DNA binding transcription factor activity; INVOLVED IN: in 6 processes; LOCATED IN: nucleus; EXPRESSED IN: 18 plant structures; EXPRESSED DURING: 13 growth stages; CONTAINS InterPro DOMAIN/s: Transcription factor, MADS-box (InterPro:IPR002100), Transcription factor, K-box (InterPro:IPR002487); BEST Arabidopsis thaliana protein match…	ap1 cal sep4/Flower meristems behave like inflorescence meristems and continuously elaborate new meristems, resulting in the 'cauliflower' phenotype. Eventually flowers resembling those of ap1 single mutants eventually appear and set seeds./15530395|ap1 cal sep4/Inflorescences take 7-10 days longer than ap1 cal mutant to begin producing flowers./15530395|ap1 sep4/Meristem defect intermediate betw…
ASI	AT2G04360	chrChr2	-	1520012	1520394	1520012	1520111	1520234	1520394	0,0,6	114,49,16	7,1,6	71,31,24	272	149	0.0136935	0.0,0.0,0.17	0.051,0.017,0.12	-0.006	F and L	/	/	unknown protein; FUNCTIONS IN: molecular_function unknown; LOCATED IN: chloroplast; EXPRESSED IN: 22 plant structures; EXPRESSED DURING: 13 growth stages; Has 35333 Blast hits to 34131 proteins in 2444 species: Archae - 798; Bacteria - 22429; Metazoa - 974; Fungi - 991; Plants - 531; Viruses - 0; Other Eukaryotes - 9610 (source: NCBI BLink).	/
A5SS	AT2G04690	chrChr2	+	1645472	1645671	1645472	1645510	1645752	1645831	81126111	8,11,41	260,95,206	16,0,4	310	149	1.22587e-05	0.83,0.846,0.565	0.886,1.0,0.961	-0.202	F and L	Pyridoxamine 5'-phosphate oxidase family protein	/	Pyridoxamine 5'-phosphate oxidase family protein; FUNCTIONS IN: FMN binding; INVOLVED IN: biological_process unknown; LOCATED IN: vacuole; EXPRESSED IN: 22 plant structures; EXPRESSED DURING: 13 growth stages; CONTAINS InterPro DOMAIN/s: Cellular repressor of E1A-stimulated genes (CREG) (InterPro:IPR014631), FMN-binding split barrel (InterPro:IPR012349), FMN-binding split barrel, related (InterPr…	/
ASI	AT2G04690	chrChr2	+	1645472	1645831	1645472	1645510	1645752	1645831	72,65,62	8,11,41	163,59,103	16,0,4	391	149	0.000568497	0.774,0.692,0.366	0.795,1.0,0.908	-0.29	F and L	Pyridoxamine 5'-phosphate oxidase family protein	/	Pyridoxamine 5'-phosphate oxidase family protein; FUNCTIONS IN: FMN binding; INVOLVED IN: biological_process unknown; LOCATED IN: vacuole; EXPRESSED IN: 22 plant structures; EXPRESSED DURING: 13 growth stages; CONTAINS InterPro DOMAIN/s: Cellular repressor of E1A-stimulated genes (CREG) (InterPro:IPR014631), FMN-binding split barrel (InterPro:IPR012349), FMN-binding split barrel, related (InterPr…	/
ASI	AT2G04790	chrChr2	+	1679804	1680543	1679804	1680176	1680268	1680543	41,30,22	38,26,16	8,4,1	28,20,21	241	149	2.24594e-09	0.4,0.416,0.459	0.15,0.11,0.029	0.329	F and L	/	/	unknown protein; Has 35333 Blast hits to 34131 proteins in 2444 species: Archae - 798; Bacteria - 22429; Metazoa - 974; Fungi - 991; Plants - 531; Viruses - 0; Other Eukaryotes - 9610 (source: NCBI BLink).	/
ASI	AT2G04845	chrChr2	-	1702220	1702824	1702220	1702596	1702691	1702824	86,19,23	72,38,22	17,2,3	76,29,57	244	149	3.63571e-11	0.422,0.234,0.39	0.12,0.04,0.031	0.285	F_S	Acyl-CoA N-acyltransferases (NAT) superfamily protein	/	Acyl-CoA N-acyltransferases (NAT) superfamily protein; FUNCTIONS IN: N-acetyltransferase activity; INVOLVED IN: metabolic process; LOCATED IN: cellular_component unknown; EXPRESSED IN: 22 plant structures; EXPRESSED DURING: 13 growth stages; CONTAINS InterPro DOMAIN/s: GCN5-related N-acetyltransferase, C-terminal (InterPro:IPR022610), GCN5-related N-acetyltransferase (InterPro:IPR000182), Acyl-Co…	/
ASI	AT2G04880	chrChr2	+	1718480	1719380	1718480	1719127	1719199	1719380	3,0,0	15,35,30	4,11,0	77,93,80	221	149	0.0477619	0.119,0.0,0.0	0.034,0.074,0.0	0.004	F and L	zinc-dependent activator protein-1	Encodes WRKY1, a member of the WRKY transcription factors in plants involved in disease resistance, abiotic stress, senescence as well as in some developmental processes. WRKY1 is involved in the salicylic acid signaling pathway. The crystal structure of the WRKY1 C-terminal domain revealed a zinc-binding site and identified the DNA-binding residues of WRKY1.	zinc-dependent activator protein-1 (ZAP1); CONTAINS InterPro DOMAIN/s: DNA-binding WRKY (InterPro:IPR003657); BEST Arabidopsis thaliana protein match is: WRKY family transcription factor family protein (TAIR:AT4G26640.2); Has 5944 Blast hits to 3097 proteins in 197 species: Archae - 0; Bacteria - 0; Metazoa - 9; Fungi - 0; Plants - 5898; Viruses - 0; Other Eukaryotes - 37 (source: NCBI BLink).	/
ASI	AT2G05310	chrChr2	-	1933165	1933917	1933165	1933535	1933847	1933917	353258266	403244211	214273162	339387272	461	149	9.30493e-06	0.221,0.255,0.29	0.169,0.186,0.161	0.083	F and L	/	/	unknown protein; FUNCTIONS IN: molecular_function unknown; INVOLVED IN: biological_process unknown; LOCATED IN: chloroplast; BEST Arabidopsis thaliana protein match is: unknown protein (TAIR:AT4G13500.1); Has 50 Blast hits to 50 proteins in 20 species: Archae - 0; Bacteria - 0; Metazoa - 0; Fungi - 0; Plants - 50; Viruses - 0; Other Eukaryotes - 0 (source: NCBI BLink).	/
A5SS	AT2G05590	chrChr2	+	2068558	2068651	2068558	2068646	2068737	2068822	0,0,7	107,39,85	3,9,4	92,88,72	154	149	0.0490431	0.0,0.0,0.074	0.031,0.09,0.051	-0.033	F and L	TLD-domain containing nucleolar protein	/	TLD-domain containing nucleolar protein; FUNCTIONS IN: molecular_function unknown; INVOLVED IN: biological_process unknown; LOCATED IN: chloroplast; EXPRESSED IN: 23 plant structures; EXPRESSED DURING: 15 growth stages; CONTAINS InterPro DOMAIN/s: TLDc (InterPro:IPR006571); BEST Arabidopsis thaliana protein match is: TLD-domain containing nucleolar protein (TAIR:AT4G39870.2); Has 907 Blast hits t…	/
ASI	AT2G05830	chrChr2	+	2229538	2229966	2229538	2229830	2229910	2229966	14,28,3	41,8,2	11,24,12	48,48,44	229	149	0.0201151	0.182,0.695,0.494	0.13,0.245,0.151	0.282	F and L	NagB/RpiA/CoA transferase-like superfamily protein	Encodes a 5-methylthioribose-1-phosphate isomerase.	NagB/RpiA/CoA transferase-like superfamily protein; FUNCTIONS IN: GTP binding, translation initiation factor activity; INVOLVED IN: cellular biosynthetic process, translational initiation, cellular metabolic process; LOCATED IN: eukaryotic translation initiation factor 2B complex; EXPRESSED IN: 23 plant structures; EXPRESSED DURING: 13 growth stages; CONTAINS InterPro DOMAIN/s: Putative translati…	/
ES	AT2G06025	chrChr2	+	2351206	2351311	2351029	2351095	2351394	2351447	141,49,57	19,0,0	157110171	0,0,0	254	149	4.75804e-07	0.813,1.0,1.0	1.0,1.0,1.0	-0.062	F and L	Acyl-CoA N-acyltransferases (NAT) superfamily protein	/	Acyl-CoA N-acyltransferases (NAT) superfamily protein; FUNCTIONS IN: N-acetyltransferase activity; INVOLVED IN: metabolic process; LOCATED IN: cellular_component unknown; CONTAINS InterPro DOMAIN/s: GCN5-related N-acetyltransferase, C-terminal (InterPro:IPR022610), GCN5-related N-acetyltransferase (InterPro:IPR000182), Acyl-CoA N-acyltransferase (InterPro:IPR016181); BEST Arabidopsis thaliana pro…	/
ASI	AT2G06025	chrChr2	+	2351394	2351748	2351394	2351548	2351671	2351748	43,34,27	86,33,25	15,18,29	57,42,58	272	149	0.00515559	0.215,0.361,0.372	0.126,0.19,0.215	0.139	F and L	Acyl-CoA N-acyltransferases (NAT) superfamily protein	/	Acyl-CoA N-acyltransferases (NAT) superfamily protein; FUNCTIONS IN: N-acetyltransferase activity; INVOLVED IN: metabolic process; LOCATED IN: cellular_component unknown; CONTAINS InterPro DOMAIN/s: GCN5-related N-acetyltransferase, C-terminal (InterPro:IPR022610), GCN5-related N-acetyltransferase (InterPro:IPR000182), Acyl-CoA N-acyltransferase (InterPro:IPR016181); BEST Arabidopsis thaliana pro…	/
ASI	AT2G09795	chrChr2	-	3669905	3672766	3669905	3672125	3672205	3672766	199,33,97	39,26,0	81,43,60	28,27,23	229	149	0.0320792	0.769,0.452,1.0	0.653,0.509,0.629	0.143	F_S	/	/	/	/
A3SS	AT2G12480	chrChr2	-	5070422	5070484	5070422	5070478	5070625	5070886	45,36,92	30,1,6	69,15,31	26,17,8	155	149	0.0208318	0.59,0.972,0.936	0.718,0.459,0.788	0.178	F_S	serine carboxypeptidase-like 43	/	serine carboxypeptidase-like 43 (SCPL43); FUNCTIONS IN: serine-type carboxypeptidase activity; INVOLVED IN: proteolysis; LOCATED IN: endomembrane system; EXPRESSED IN: 19 plant structures; EXPRESSED DURING: 10 growth stages; CONTAINS InterPro DOMAIN/s: Peptidase S10, serine carboxypeptidase (InterPro:IPR001563), Peptidase S10, serine carboxypeptidase, active site (InterPro:IPR018202); BEST Arabid…	/
ASI	AT2G13650	chrChr2	-	5689496	5690317	5689496	5689626	5689953	5690317	15,7,8	14,6,30	0,0,7	10,18,26	476	149	8.92561e-05	0.251,0.268,0.077	0.0,0.0,0.078	0.173	F_S	golgi nucleotide sugar transporter 1	Encodes a Golgi-localized GDP-mannose transporter. It can transport ADP-glucose in vitro.	golgi nucleotide sugar transporter 1 (GONST1); BEST Arabidopsis thaliana protein match is: golgi nucleotide sugar transporter 2 (TAIR:AT1G07290.1); Has 1741 Blast hits to 1741 proteins in 244 species: Archae - 2; Bacteria - 16; Metazoa - 451; Fungi - 288; Plants - 806; Viruses - 0; Other Eukaryotes - 178 (source: NCBI BLink).	/
ASI	AT2G13650	chrChr2	-	5687737	5688105	5687737	5687835	5687988	5688105	0,5,0	122,43,70	8,13,0	95,10,62	302	149	0.000403292	0.0,0.054,0.0	0.04,0.391,0.0	-0.126	F_S	golgi nucleotide sugar transporter 1	Encodes a Golgi-localized GDP-mannose transporter. It can transport ADP-glucose in vitro.	golgi nucleotide sugar transporter 1 (GONST1); BEST Arabidopsis thaliana protein match is: golgi nucleotide sugar transporter 2 (TAIR:AT1G07290.1); Has 1741 Blast hits to 1741 proteins in 244 species: Archae - 2; Bacteria - 16; Metazoa - 451; Fungi - 288; Plants - 806; Viruses - 0; Other Eukaryotes - 178 (source: NCBI BLink).	/
A3SS	AT2G13650	chrChr2	-	5689496	5690317	5689496	5689626	5690530	5690771	15,32,15	0,0,0	32,2,50	0,20,0	840	149	0.0019247	1.0,1.0,1.0	1.0,0.017,1.0	0.328	F_S	golgi nucleotide sugar transporter 1	Encodes a Golgi-localized GDP-mannose transporter. It can transport ADP-glucose in vitro.	golgi nucleotide sugar transporter 1 (GONST1); BEST Arabidopsis thaliana protein match is: golgi nucleotide sugar transporter 2 (TAIR:AT1G07290.1); Has 1741 Blast hits to 1741 proteins in 244 species: Archae - 2; Bacteria - 16; Metazoa - 451; Fungi - 288; Plants - 806; Viruses - 0; Other Eukaryotes - 178 (source: NCBI BLink).	/
ES	AT2G13650	chrChr2	-	5689953	5690317	5689496	5689626	5690530	5690615	14,31,37	0,0,0	42,20,69	0,20,0	513	149	0.00528673	1.0,1.0,1.0	1.0,0.225,1.0	0.258	F_S	golgi nucleotide sugar transporter 1	Encodes a Golgi-localized GDP-mannose transporter. It can transport ADP-glucose in vitro.	golgi nucleotide sugar transporter 1 (GONST1); BEST Arabidopsis thaliana protein match is: golgi nucleotide sugar transporter 2 (TAIR:AT1G07290.1); Has 1741 Blast hits to 1741 proteins in 244 species: Archae - 2; Bacteria - 16; Metazoa - 451; Fungi - 288; Plants - 806; Viruses - 0; Other Eukaryotes - 178 (source: NCBI BLink).	/
ASI	AT2G13960	chrChr2	+	5860392	5860653	5860392	5860444	5860595	5860653	0,0,0	77,10,13	1,5,0	6,9,4	300	149	0.0139689	0.0,0.0,0.0	0.076,0.216,0.0	-0.097	F_S	Homeodomain-like superfamily protein	/	Homeodomain-like superfamily protein; FUNCTIONS IN: DNA binding, sequence-specific DNA binding transcription factor activity; INVOLVED IN: regulation of transcription, DNA-dependent, regulation of transcription; LOCATED IN: chloroplast; EXPRESSED IN: male gametophyte, pollen tube; EXPRESSED DURING: M germinated pollen stage; CONTAINS InterPro DOMAIN/s: SANT, DNA-binding (InterPro:IPR001005), Home…	/
A5SS	AT2G14120	chrChr2	-	5955607	5955707	5955611	5955707	5955418	5955457	0,36,68	6,0,0	102,48,85	0,0,0	153	149	0.0307885	0.0,1.0,1.0	1.0,1.0,1.0	-0.333	F_S	dynamin related protein	Encodes a dynamin related protein. DRPs are self-assembling GTPasse involved in fission and fusion of membranes. DRP3B functions in mitochondrion and peroxisome fission in combination with DRP3A.	dynamin related protein (DRP3B); FUNCTIONS IN: GTP binding, GTPase activity; INVOLVED IN: post-embryonic development, peroxisome fission, mitochondrial fission; LOCATED IN: mitochondrion, peroxisome; EXPRESSED IN: 24 plant structures; EXPRESSED DURING: 14 growth stages; CONTAINS InterPro DOMAIN/s: Dynamin GTPase effector (InterPro:IPR003130), Dynamin, GTPase domain (InterPro:IPR001401), Dynamin, …	drp3a-1/drp3b-1/Plants are slower growing than single mutants or non-mutant siblings. Pale mutant color due to decreased number of mitochondria and peroxisomes./18785999|drp3a-2/drp3b-2/Plants are slower growing than single mutants or non-mutant siblings. Pale mutant color due to decreased number of mitochondria and peroxisomes./|drp3B-1/Peroxisomes defective. Division is abnormal and peroxisomes…
ES	AT2G14285	chrChr2	-	6053487	6053537	6053097	6053135	6053917	6053994	46,80,117	0,21,0	87,64,66	0,0,0	199	149	1.98136e-05	1.0,0.74,1.0	1.0,1.0,1.0	-0.087	F and L	Small nuclear ribonucleoprotein family protein	/	Small nuclear ribonucleoprotein family protein; CONTAINS InterPro DOMAIN/s: Small nuclear ribonucleoprotein SmF (InterPro:IPR016487), Like-Sm ribonucleoprotein (LSM) domain (InterPro:IPR001163), Like-Sm ribonucleoprotein (LSM) domain, eukaryotic/archaea-type (InterPro:IPR006649), Like-Sm ribonucleoprotein (LSM)-related domain (InterPro:IPR010920); BEST Arabidopsis thaliana protein match is: small…	/
A5SS	AT2G14520	chrChr2	-	6182844	6182969	6182862	6182969	6182501	6182761	31,11,83	0,0,0	45,21,32	1,8,4	167	149	4.12706e-06	1.0,1.0,1.0	0.976,0.701,0.877	0.149	F and L	CBS domain-containing protein with a domain of unknown function (DUF21)	/	FUNCTIONS IN: molecular_function unknown; INVOLVED IN: biological_process unknown; LOCATED IN: endomembrane system; EXPRESSED IN: 22 plant structures; EXPRESSED DURING: 13 growth stages; CONTAINS InterPro DOMAIN/s: Protein of unknown function DUF21 (InterPro:IPR002550), Cystathionine beta-synthase, core (InterPro:IPR000644); BEST Arabidopsis thaliana protein match is: CBS domain-containing protei…	/
ASI	AT2G14740	chrChr2	+	6312204	6312726	6312204	6312348	6312441	6312726	90,32,41	46,15,11	54,74,66	20,0,12	242	149	0.00334094	0.546,0.568,0.696	0.624,1.0,0.772	-0.195	F and L	vaculolar sorting receptor 3	Encodes a vacuolar sorting receptor that participates in vacuolar sorting in vegetative tissues and in seeds.	vaculolar sorting receptor 3 (VSR3); FUNCTIONS IN: calcium ion binding; INVOLVED IN: intracellular protein transport, protein targeting to vacuole; LOCATED IN: integral to plasma membrane, Golgi transport complex, membrane; EXPRESSED IN: callus, leaf; CONTAINS InterPro DOMAIN/s: Protease-associated PA (InterPro:IPR003137), EGF-like calcium-binding, conserved site (InterPro:IPR018097), EGF-like (I…	/
A5SS	AT2G15000	chrChr2	-	6481827	6481989	6481870	6481989	6480816	6481207	2,9,17	217,71,137	52,20,25	161175147	192	149	4.14241e-06	0.007,0.09,0.088	0.2,0.081,0.117	-0.071	F and L	/	/	unknown protein; FUNCTIONS IN: molecular_function unknown; INVOLVED IN: biological_process unknown; LOCATED IN: chloroplast; EXPRESSED IN: 22 plant structures; EXPRESSED DURING: 13 growth stages; BEST Arabidopsis thaliana protein match is: unknown protein (TAIR:AT4G34265.2); Has 80 Blast hits to 80 proteins in 11 species: Archae - 0; Bacteria - 0; Metazoa - 0; Fungi - 0; Plants - 80; Viruses - 0;…	/
ES	AT2G15000	chrChr2	-	6481592	6481656	6480916	6481207	6481870	6481989	0,2,19	217,71,137	7,0,1	161175147	213	149	0.00408147	0.0,0.019,0.088	0.03,0.0,0.005	0.024	F and L	/	/	unknown protein; FUNCTIONS IN: molecular_function unknown; INVOLVED IN: biological_process unknown; LOCATED IN: chloroplast; EXPRESSED IN: 22 plant structures; EXPRESSED DURING: 13 growth stages; BEST Arabidopsis thaliana protein match is: unknown protein (TAIR:AT4G34265.2); Has 80 Blast hits to 80 proteins in 11 species: Archae - 0; Bacteria - 0; Metazoa - 0; Fungi - 0; Plants - 80; Viruses - 0;…	/
A3SS	AT2G15430	chrChr2	+	6734756	6735819	6735209	6735819	6734363	6734601	0,26,0	112,128,51	0,0,2	193,59,120	602	149	0.0141544	0.0,0.048,0.0	0.0,0.0,0.004	0.015	F_S	DNA-directed RNA polymerase family protein	Non-catalytic subunit of nuclear DNA-dependent RNA polymerases II, IV and V; homologous to budding yeast RPB3 and the E. coli RNA polymerase alpha subunit. A closely related paralog, encoded by At2g15400, can substitute for At2g15430 in the context of Pol V.	NRPB3; FUNCTIONS IN: DNA-directed RNA polymerase activity, protein dimerization activity, DNA binding; INVOLVED IN: transcription; LOCATED IN: in 6 components; CONTAINS InterPro DOMAIN/s: DNA-directed RNA polymerase, insert domain (InterPro:IPR011262), DNA-directed RNA polymerase, dimerisation (InterPro:IPR011261), DNA-directed RNA polymerase, RpoA/D/Rpb3-type (InterPro:IPR011263), DNA-directed R…	nrpb3-1/Increased stomatal density, paired stomata, deficient developmental phenotypes, such as etiolation, late flowering, and dwarfness, fully expanded rosette leaves were smaller than those of the wild type, increased epidermal cell density in the abaxial epidermis of the mutant leaves, higher number of stomatal cells (meristemoids, GMCs, and stomata) and non-stomatal cells./26989174
ES	AT2G15730	chrChr2	+	6850472	6850731	6850042	6850387	6851186	6851366	1,34,31	0,0,0	77,13,57	0,14,0	408	149	0.0070942	1.0,1.0,1.0	1.0,0.253,1.0	0.249	F_S	P-loop containing nucleoside triphosphate hydrolases superfamily protein	/	P-loop containing nucleoside triphosphate hydrolases superfamily protein; BEST Arabidopsis thaliana protein match is: P-loop containing nucleoside triphosphate hydrolases superfamily protein (TAIR:AT4G34420.1); Has 149 Blast hits to 147 proteins in 26 species: Archae - 0; Bacteria - 31; Metazoa - 0; Fungi - 0; Plants - 118; Viruses - 0; Other Eukaryotes - 0 (source: NCBI BLink).	/
A3SS	AT2G16900	chrChr2	-	7324736	7325159	7324736	7325029	7325250	7325411	7,2,14	13,22,40	50,21,13	90,47,25	279	149	0.04689	0.223,0.046,0.157	0.229,0.193,0.217	-0.071	F_S	Arabidopsis phospholipase-like protein (PEARLI 4) family	/	Arabidopsis phospholipase-like protein (PEARLI 4) family; FUNCTIONS IN: molecular_function unknown; INVOLVED IN: biological_process unknown; LOCATED IN: plasma membrane; EXPRESSED IN: 24 plant structures; EXPRESSED DURING: 13 growth stages; CONTAINS InterPro DOMAIN/s: Phospholipase-like, arabidopsis (InterPro:IPR007942); BEST Arabidopsis thaliana protein match is: Arabidopsis phospholipase-like p…	/
A5SS	AT2G16930	chrChr2	+	7341077	7341247	7341077	7341210	7341488	7341588	2,0,30	14,51,63	6,0,0	154,109,81	186	149	1.69322e-07	0.103,0.0,0.276	0.03,0.0,0.0	0.116	F and L	Ribosomal protein L27 family protein	/	Ribosomal protein L27 family protein; FUNCTIONS IN: structural constituent of ribosome; INVOLVED IN: translation; LOCATED IN: ribosome, intracellular; CONTAINS InterPro DOMAIN/s: Ribosomal protein L27 (InterPro:IPR001684), Ribosomal protein L27, conserved site (InterPro:IPR018261); BEST Arabidopsis thaliana protein match is: Ribosomal protein L27 family protein (TAIR:AT5G15220.1); Has 7688 Blast …	/
ES	AT2G16940	chrChr2	-	7345945	7345985	7345694	7345776	7346107	7346177	0,4,0	10,3,1	23,37,26	4,1,0	189	149	5.04295e-09	0.0,0.512,0.0	0.819,0.967,1.0	-0.758	F and L	Splicing factor, CC1-like	/	Splicing factor, CC1-like; FUNCTIONS IN: RNA binding, nucleotide binding, nucleic acid binding; INVOLVED IN: mRNA processing; LOCATED IN: nucleus; EXPRESSED IN: 23 plant structures; EXPRESSED DURING: 13 growth stages; CONTAINS InterPro DOMAIN/s: RNA recognition motif, RNP-1 (InterPro:IPR000504), Splicing factor, CC1-like (InterPro:IPR006509), Nucleotide-binding, alpha-beta plait (InterPro:IPR0126…	/
A3SS	AT2G16940	chrChr2	-	7345694	7346177	7345694	7345776	7346570	7347075	162,98,76	33,30,25	135168135	103,36,88	550	149	0.0473904	0.571,0.469,0.452	0.262,0.558,0.294	0.126	F and L	Splicing factor, CC1-like	/	Splicing factor, CC1-like; FUNCTIONS IN: RNA binding, nucleotide binding, nucleic acid binding; INVOLVED IN: mRNA processing; LOCATED IN: nucleus; EXPRESSED IN: 23 plant structures; EXPRESSED DURING: 13 growth stages; CONTAINS InterPro DOMAIN/s: RNA recognition motif, RNP-1 (InterPro:IPR000504), Splicing factor, CC1-like (InterPro:IPR006509), Nucleotide-binding, alpha-beta plait (InterPro:IPR0126…	/
A3SS	AT2G16990	chrChr2	+	7385434	7385547	7385515	7385547	7384137	7384249	17,4,12	0,0,0	16,10,4	10,2,0	230	149	3.21831e-06	1.0,1.0,1.0	0.509,0.764,1.0	0.242	F and L	Major facilitator superfamily protein	/	Major facilitator superfamily protein; FUNCTIONS IN: tetracycline transporter activity; INVOLVED IN: transmembrane transport; LOCATED IN: endomembrane system; EXPRESSED IN: 22 plant structures; EXPRESSED DURING: 13 growth stages; CONTAINS InterPro DOMAIN/s: Major facilitator superfamily MFS-1 (InterPro:IPR011701), Major facilitator superfamily, general substrate transporter (InterPro:IPR016196); …	/
ASI	AT2G16990	chrChr2	+	7386762	7386931	7386762	7386795	7386877	7386931	38,9,27	16,16,6	11,13,20	57,17,42	231	149	0.00123229	0.605,0.266,0.744	0.111,0.33,0.235	0.313	F and L	Major facilitator superfamily protein	/	Major facilitator superfamily protein; FUNCTIONS IN: tetracycline transporter activity; INVOLVED IN: transmembrane transport; LOCATED IN: endomembrane system; EXPRESSED IN: 22 plant structures; EXPRESSED DURING: 13 growth stages; CONTAINS InterPro DOMAIN/s: Major facilitator superfamily MFS-1 (InterPro:IPR011701), Major facilitator superfamily, general substrate transporter (InterPro:IPR016196); …	/
ASI	AT2G17800	chrChr2	+	7739786	7740411	7739786	7740170	7740268	7740411	16,22,28	0,0,0	42,27,20	10,0,10	247	149	5.70015e-07	1.0,1.0,1.0	0.717,1.0,0.547	0.245	F and L	Arabidopsis RAC-like 1	A member of ROP GTPase family. Rac-like GTP-binding protein ARAC1/ATGP2. Encodes a geranylgeranylated GTP binding protein. Involved in the auxin-activated 26S proteasome-dependent Aux/IAA proteolysis pathway.	Arabidopsis RAC-like 1 (ARAC1); FUNCTIONS IN: GTP binding; INVOLVED IN: auxin mediated signaling pathway, abscisic acid mediated signaling pathway; LOCATED IN: nucleus, cytoplasm, phragmoplast, spindle; EXPRESSED IN: 24 plant structures; EXPRESSED DURING: 15 growth stages; CONTAINS InterPro DOMAIN/s: Ras GTPase (InterPro:IPR001806), Small GTP-binding protein (InterPro:IPR005225), Ras (InterPro:IP…	/
ASI	AT2G17840	chrChr2	-	7755604	7756282	7755604	7756100	7756197	7756282	0,1,0	74,22,53	52,8,18	330228246	246	149	1.1576e-06	0.0,0.027,0.0	0.087,0.021,0.042	-0.041	F and L	Senescence/dehydration-associated protein-related	Identified as drought-inducible gene by differential hybridization. Upregulated by high light, drought, cold and salt stress determined by microarray analysis.	EARLY-RESPONSIVE TO DEHYDRATION 7 (ERD7); FUNCTIONS IN: molecular_function unknown; INVOLVED IN: response to water deprivation, response to high light intensity, response to salt stress, response to cold; LOCATED IN: plasma membrane; EXPRESSED IN: 24 plant structures; EXPRESSED DURING: 14 growth stages; CONTAINS InterPro DOMAIN/s: Senescence/spartin-associated (InterPro:IPR009686); BEST Arabidops…	/
A3SS	AT2G18100	chrChr2	+	7871079	7871137	7871093	7871137	7870932	7871003	16,16,11	0,0,0	16,33,17	4,2,1	163	149	0.00394666	1.0,1.0,1.0	0.785,0.938,0.94	0.112	F_S	Protein of unknown function (DUF726)	/	Protein of unknown function (DUF726); CONTAINS InterPro DOMAIN/s: Protein of unknown function DUF726 (InterPro:IPR007941); BEST Arabidopsis thaliana protein match is: Protein of unknown function (DUF726) (TAIR:AT4G36210.3); Has 35333 Blast hits to 34131 proteins in 2444 species: Archae - 798; Bacteria - 22429; Metazoa - 974; Fungi - 991; Plants - 531; Viruses - 0; Other Eukaryotes - 9610 (source:…	/
ASI	AT2G18890	chrChr2	+	8185641	8186842	8185641	8185791	8186502	8186842	0,2,0	61,48,14	1,16,12	63,57,46	860	149	0.000317054	0.0,0.007,0.0	0.003,0.046,0.043	-0.028	F_S	Protein kinase superfamily protein	/	Protein kinase superfamily protein; FUNCTIONS IN: protein serine/threonine kinase activity, protein kinase activity, kinase activity, ATP binding; INVOLVED IN: protein amino acid phosphorylation; EXPRESSED IN: 22 plant structures; EXPRESSED DURING: 12 growth stages; CONTAINS InterPro DOMAIN/s: Protein kinase, ATP binding site (InterPro:IPR017441), Protein kinase, catalytic domain (InterPro:IPR000…	/
A5SS	AT2G18890	chrChr2	+	8185150	8185286	8185150	8185242	8185641	8185791	20,31,82	0,0,0	74,124,62	0,9,4	193	149	0.000545869	1.0,1.0,1.0	1.0,0.914,0.923	0.054	F_S	Protein kinase superfamily protein	/	Protein kinase superfamily protein; FUNCTIONS IN: protein serine/threonine kinase activity, protein kinase activity, kinase activity, ATP binding; INVOLVED IN: protein amino acid phosphorylation; EXPRESSED IN: 22 plant structures; EXPRESSED DURING: 12 growth stages; CONTAINS InterPro DOMAIN/s: Protein kinase, ATP binding site (InterPro:IPR017441), Protein kinase, catalytic domain (InterPro:IPR000…	/
ASI	AT2G18950	chrChr2	+	8209424	8209686	8209424	8209496	8209590	8209686	21,0,0	105,48,50	12,34,9	138,33,87	243	149	0.0254393	0.109,0.0,0.0	0.051,0.387,0.06	-0.13	F and L	homogentisate phytyltransferase 1	Encodes homogentisate phytyltransferase involved in tocopherol biosynthesis. Has impact on seed longevity and plays a role in the adaptation to low temperature stress, notably phloem loading.	homogentisate phytyltransferase 1 (HPT1); CONTAINS InterPro DOMAIN/s: UbiA prenyltransferase (InterPro:IPR000537); BEST Arabidopsis thaliana protein match is: homogentisate prenyltransferase (TAIR:AT3G11945.1); Has 1047 Blast hits to 1044 proteins in 315 species: Archae - 194; Bacteria - 477; Metazoa - 7; Fungi - 6; Plants - 190; Viruses - 0; Other Eukaryotes - 173 (source: NCBI BLink).	CS68911/Tocopherol-deficient phenotype. Lack all tocopherols and pathway intermediates. Exhibits the following phenotypes under low temperatures: increased anthocyanin levels (purple leaf coloration), reduced growth and seed production./|CS68916/Tocopherol-deficient phenotype. Lack all tocopherols and pathway intermediates./|CS68919/Biochemical phenotypes of fad2 vte2-1 include: deficiency in ER …
A3SS	AT2G18960	chrChr2	+	8222800	8223297	8223177	8223297	8221513	8221899	0,0,0	92,33,40	10,31,28	284,99,168	526	149	3.58558e-07	0.0,0.0,0.0	0.01,0.081,0.045	-0.045	F_S	H(+)-ATPase 1	Encodes a plasma membrane proton ATPase. Mutants have a reduced ability to close their stomata in response to drought and are affected in stomatal but not seed responsiveness to ABA.	H(+)-ATPase 1 (HA1); FUNCTIONS IN: protein binding, ATPase activity, hydrogen-exporting ATPase activity, phosphorylative mechanism; INVOLVED IN: response to water deprivation, proton transport, response to abscisic acid stimulus, regulation of stomatal movement; LOCATED IN: nucleus, plasma membrane, vacuole, membrane; EXPRESSED IN: 28 plant structures; EXPRESSED DURING: 16 growth stages; CONTAINS…	aha1-10/Reduced stomatal conductance in response to blue light and fusicoccin. Reduced stomatal H[+] ATPase levels./27261063|aha1-9/Reduced stomatal conductance in response to blue light and fusicoccin. Reduced levels of H[+]-ATPase activity./27261063|CS67805/No visible phenotype./|CS67806/No visible phenotype./|ost2-1D/Impaired stomatal response to ABA. Higher proton extrusion in plants./17557075
ES	AT2G19480	chrChr2	+	8440871	8440889	8440558	8440775	8440971	8441501	865472801	56,41,7	908711739	25,10,32	167	149	0.00225009	0.932,0.911,0.99	0.97,0.984,0.954	-0.025	F and L	nucleosome assembly protein 1;2	This gene is predicted to encode a nucleosome assembly protein. Plant lines expressing an RNAi construct directed against this gene show a reduction in agrobacterium-mediated root transformation.	nucleosome assembly protein 1;2 (NAP1;2); FUNCTIONS IN: DNA binding; INVOLVED IN: DNA repair, response to cadmium ion, DNA mediated transformation, nucleosome assembly; LOCATED IN: nucleus, plasma membrane, cytoplasm; EXPRESSED IN: 26 plant structures; EXPRESSED DURING: 15 growth stages; CONTAINS InterPro DOMAIN/s: Nucleosome assembly protein (NAP) (InterPro:IPR002164); BEST Arabidopsis thaliana …	Atnap1;1-1/Atnap1;2-1/Atnap1;3-1/Increased sensitivity to UV-C radiation./19228338
A3SS	AT2G19910	chrChr2	-	8598376	8598424	8598376	8598397	8598524	8598668	12,14,1	0,2,0	4,3,20	11,0,1	176	149	0.0119465	1.0,0.856,1.0	0.235,1.0,0.944	0.226	F_S	RNA-dependent RNA polymerase family protein	/	RNA-dependent RNA polymerase family protein; CONTAINS InterPro DOMAIN/s: RNA-dependent RNA polymerase, eukaryotic-type (InterPro:IPR007855); BEST Arabidopsis thaliana protein match is: RNA-dependent RNA polymerase family protein (TAIR:AT2G19920.1); Has 35333 Blast hits to 34131 proteins in 2444 species: Archae - 798; Bacteria - 22429; Metazoa - 974; Fungi - 991; Plants - 531; Viruses - 0; Other E…	/
ASI	AT2G20000	chrChr2	-	8632469	8633060	8632469	8632751	8632840	8633060	0,26,22	104,99,56	1,0,10	58,49,73	238	149	0.000989308	0.0,0.141,0.197	0.011,0.0,0.079	0.083	F_S	CDC27 family protein	Required for cell division and cell differentiation in meristems. Encodes a homolog of the CDC27 subunit of the anaphase-promoting complex (APC). Unlike other CDC27 homologs in Arabidopsis, its transcription is cell cycle regulated. Strong hbt mutants give rise to seedlings that lack an anatomically recognizable quiescent center and differentiated columella root cap cells, the cell types derived …	HOBBIT (HBT); FUNCTIONS IN: binding; INVOLVED IN: in 10 processes; LOCATED IN: anaphase-promoting complex, nucleus, cell plate, spindle; EXPRESSED IN: 23 plant structures; EXPRESSED DURING: 14 growth stages; CONTAINS InterPro DOMAIN/s: Tetratricopeptide TPR-1 (InterPro:IPR001440), Tetratricopeptide-like helical (InterPro:IPR011990), Tetratricopeptide repeat-containing (InterPro:IPR013026), Tetrat…	hbt/Altered root meristem development/|hbt_2311/The roots in mutants was more than ten-fold shorter in length than the roots in the wild-type (Col-0)./9425146|hbt_5721/The roots in mutants was more than ten-fold shorter in length than the roots in the wild-type (Col-0)./9425146|hbt_5859/The roots in mutants was more than ten-fold shorter in length than the roots in the wild-type (Col-0)./9425146|…
ES	AT2G20270	chrChr2	-	8739146	8739220	8738427	8738502	8739330	8739660	203147207	0,23,0	381204245	0,0,0	223	149	3.96939e-06	1.0,0.81,1.0	1.0,1.0,1.0	-0.063	F_S	Thioredoxin superfamily protein	/	Thioredoxin superfamily protein; FUNCTIONS IN: electron carrier activity, arsenate reductase (glutaredoxin) activity, protein disulfide oxidoreductase activity; INVOLVED IN: cell redox homeostasis; EXPRESSED IN: 23 plant structures; EXPRESSED DURING: 13 growth stages; CONTAINS InterPro DOMAIN/s: Thioredoxin fold (InterPro:IPR012335), Glutaredoxin (InterPro:IPR002109), Glutaredoxin, eukaryotic/vir…	/
A3SS	AT2G20400	chrChr2	+	8801117	8801178	8801120	8801178	8800769	8800809	0,1,0	3,18,4	5,1,7	18,7,27	152	149	4.73957e-05	0.0,0.052,0.0	0.214,0.123,0.203	-0.163	F and L	myb-like HTH transcriptional regulator family protein	/	myb-like HTH transcriptional regulator family protein; CONTAINS InterPro DOMAIN/s: Homeodomain-like (InterPro:IPR009057), Myb, DNA-binding (InterPro:IPR014778), Myb-like DNA-binding domain, SHAQKYF class (InterPro:IPR006447), HTH transcriptional regulator, Myb-type, DNA-binding (InterPro:IPR017930), Homeodomain-related (InterPro:IPR012287); BEST Arabidopsis thaliana protein match is: phosphate st…	/
ASI	AT2G20440	chrChr2	-	8811318	8811824	8811318	8811564	8811726	8811824	11,0,0	47,17,18	0,6,0	76,42,64	311	149	0.0115682	0.101,0.0,0.0	0.0,0.064,0.0	0.012	F and L	Ypt/Rab-GAP domain of gyp1p superfamily protein	/	Ypt/Rab-GAP domain of gyp1p superfamily protein; FUNCTIONS IN: RAB GTPase activator activity; INVOLVED IN: regulation of Rab GTPase activity; LOCATED IN: intracellular; EXPRESSED IN: male gametophyte, pollen tube; EXPRESSED DURING: L mature pollen stage, M germinated pollen stage; CONTAINS InterPro DOMAIN/s: RabGAP/TBC (InterPro:IPR000195); BEST Arabidopsis thaliana protein match is: Ypt/Rab-GAP …	/
A3SS	AT2G20490	chrChr2	+	8832498	8832541	8832501	8832541	8831883	8831950	596319512	0,21,0	908472772	18,17,18	152	149	0.0347216	1.0,0.937,1.0	0.98,0.965,0.977	0.005	F_S	nucleolar RNA-binding Nop10p family protein	/	NOP10; FUNCTIONS IN: RNA binding; INVOLVED IN: polar nucleus fusion; LOCATED IN: nucleolus, Cajal body; EXPRESSED IN: 22 plant structures; EXPRESSED DURING: 13 growth stages; CONTAINS InterPro DOMAIN/s: H/ACA ribonucleoprotein complex, subunit Nop10 (InterPro:IPR007264); Has 388 Blast hits to 388 proteins in 192 species: Archae - 0; Bacteria - 0; Metazoa - 133; Fungi - 120; Plants - 61; Viruses -…	/
ASI	AT2G20585	chrChr2	+	8865657	8866403	8865657	8865779	8866347	8866403	0,7,30	54,21,20	9,0,10	44,27,60	717	149	0.0112693	0.0,0.065,0.238	0.041,0.0,0.033	0.076	F and L	nuclear fusion defective 6	/	NUCLEAR FUSION DEFECTIVE 6 (NFD6); FUNCTIONS IN: molecular_function unknown; INVOLVED IN: biological_process unknown; LOCATED IN: chloroplast; EXPRESSED IN: 20 plant structures; EXPRESSED DURING: 13 growth stages; BEST Arabidopsis thaliana protein match is: unknown protein (TAIR:AT1G28395.4); Has 72 Blast hits to 72 proteins in 10 species: Archae - 0; Bacteria - 0; Metazoa - 0; Fungi - 0; Plants …	CS25405/Defective in fusion of the polar nuclei during female gametophyte development./
ES	AT2G20585	chrChr2	+	8866347	8866403	8865657	8865779	8866573	8866791	78,6,13	168,46,114	34,14,46	96,41,97	205	149	0.0289246	0.252,0.087,0.077	0.205,0.199,0.256	-0.081	F and L	nuclear fusion defective 6	/	NUCLEAR FUSION DEFECTIVE 6 (NFD6); FUNCTIONS IN: molecular_function unknown; INVOLVED IN: biological_process unknown; LOCATED IN: chloroplast; EXPRESSED IN: 20 plant structures; EXPRESSED DURING: 13 growth stages; BEST Arabidopsis thaliana protein match is: unknown protein (TAIR:AT1G28395.4); Has 72 Blast hits to 72 proteins in 10 species: Archae - 0; Bacteria - 0; Metazoa - 0; Fungi - 0; Plants …	CS25405/Defective in fusion of the polar nuclei during female gametophyte development./
ASI	AT2G20590	chrChr2	-	8867537	8867857	8867537	8867660	8867791	8867857	0,1,1	146,45,41	3,2,9	37,18,22	280	149	5.69874e-06	0.0,0.012,0.013	0.041,0.056,0.179	-0.084	F_S	Reticulon family protein	/	Reticulon family protein; INVOLVED IN: biological_process unknown; LOCATED IN: endoplasmic reticulum, chloroplast; CONTAINS InterPro DOMAIN/s: Reticulon (InterPro:IPR003388); BEST Arabidopsis thaliana protein match is: Reticulon family protein (TAIR:AT4G28430.1); Has 35333 Blast hits to 34131 proteins in 2444 species: Archae - 798; Bacteria - 22429; Metazoa - 974; Fungi - 991; Plants - 531; Virus…	/
ASI	AT2G20790	chrChr2	-	8950469	8951469	8950469	8950526	8950600	8951469	0,11,0	70,22,30	13,36,4	74,34,80	223	149	0.0205761	0.0,0.25,0.0	0.105,0.414,0.032	-0.1	F and L	clathrin adaptor complexes medium subunit family protein	/	clathrin adaptor complexes medium subunit family protein; INVOLVED IN: intracellular protein transport, vesicle-mediated transport; LOCATED IN: clathrin adaptor complex; EXPRESSED IN: 23 plant structures; EXPRESSED DURING: 13 growth stages; CONTAINS InterPro DOMAIN/s: Clathrin adaptor, mu subunit, conserved site (InterPro:IPR018240), Clathrin adaptor, mu subunit, C-terminal (InterPro:IPR008968); …	/
ASI	AT2G20830	chrChr2	-	8969416	8970739	8969416	8970430	8970600	8970739	112,19,52	0,0,0	89,39,41	0,0,10	319	149	0.000732074	1.0,1.0,1.0	1.0,1.0,0.657	0.114	F and L	transferases;folic acid binding	/	transferases;folic acid binding; FUNCTIONS IN: folic acid binding, transferase activity; INVOLVED IN: metabolic process; EXPRESSED IN: 24 plant structures; EXPRESSED DURING: 15 growth stages; CONTAINS InterPro DOMAIN/s: Formiminotransferase, N-terminal subdomain (InterPro:IPR012886), Essential protein Yae1, N-terminal (InterPro:IPR019191), Formiminotransferas, N- and C-terminal subdomains (InterP…	/
ASI	AT2G20830	chrChr2	-	8969416	8970739	8969416	8969811	8970013	8970739	58,44,7	0,0,24	33,31,35	1,0,0	351	149	0.00900088	1.0,1.0,0.11	0.933,1.0,1.0	-0.274	F and L	transferases;folic acid binding	/	transferases;folic acid binding; FUNCTIONS IN: folic acid binding, transferase activity; INVOLVED IN: metabolic process; EXPRESSED IN: 24 plant structures; EXPRESSED DURING: 15 growth stages; CONTAINS InterPro DOMAIN/s: Formiminotransferase, N-terminal subdomain (InterPro:IPR012886), Essential protein Yae1, N-terminal (InterPro:IPR019191), Formiminotransferas, N- and C-terminal subdomains (InterP…	/
ASI	AT2G21385	chrChr2	+	9151263	9151509	9151263	9151311	9151387	9151509	50,34,39	244105114	14,9,17	205190231	225	149	1.21347e-13	0.119,0.177,0.185	0.043,0.03,0.046	0.121	F and L	/	/	unknown protein.	bfa3-3/When grown in soil under low light conditions seedling size is reduced 75% of wild type.High NPQ.gH+ is educed to ~50% of wt./27208269
ASI	AT2G21710	chrChr2	+	9272698	9273444	9272698	9272973	9273045	9273444	26,2,8	36,0,0	8,6,21	24,28,8	221	149	0.0153332	0.327,1.0,1.0	0.183,0.126,0.639	0.46	F_S	Mitochondrial transcription termination factor family protein	/	embryo defective 2219 (EMB2219); INVOLVED IN: embryo development ending in seed dormancy; LOCATED IN: cellular_component unknown; EXPRESSED IN: 9 plant structures; EXPRESSED DURING: LP.04 four leaves visible, F mature embryo stage, petal differentiation and expansion stage, E expanded cotyledon stage, D bilateral stage; CONTAINS InterPro DOMAIN/s: Mitochodrial transcription termination factor-rel…	CS16044/embryo defective; developmental arrest of mutant embryos/|CS24081/embryo defective; cotyledon/
ASI	AT2G22190	chrChr2	-	9433615	9434194	9433615	9433953	9434101	9434194	0,0,0	91,41,80	6,12,11	80,48,62	297	149	5.99828e-09	0.0,0.0,0.0	0.036,0.111,0.082	-0.076	F_S	Haloacid dehalogenase-like hydrolase (HAD) superfamily protein	/	Haloacid dehalogenase-like hydrolase (HAD) superfamily protein; FUNCTIONS IN: catalytic activity, trehalose-phosphatase activity; INVOLVED IN: trehalose biosynthetic process, metabolic process; LOCATED IN: cellular_component unknown; EXPRESSED IN: 23 plant structures; EXPRESSED DURING: 12 growth stages; CONTAINS InterPro DOMAIN/s: HAD-superfamily hydrolase, subfamily IIB (InterPro:IPR006379), Tre…	/
ASI	AT2G22660	chrChr2	+	9629737	9630184	9629737	9629930	9630028	9630184	9,4,31	142,43,91	9,7,20	185130106	247	149	0.0299409	0.037,0.053,0.17	0.029,0.031,0.102	0.033	F and L	Protein of unknown function (duplicated DUF1399)	/	Protein of unknown function (duplicated DUF1399); FUNCTIONS IN: molecular_function unknown; INVOLVED IN: biological_process unknown; LOCATED IN: plasma membrane; EXPRESSED IN: 24 plant structures; EXPRESSED DURING: 13 growth stages; CONTAINS InterPro DOMAIN/s: Protein of unknown function DUF1399 (InterPro:IPR009836); BEST Arabidopsis thaliana protein match is: Protein of unknown function (duplica…	SALK_079708C/Sensitive to osmotic stress. Plants have reduced germination when grown on 4% mannitol or sorbitol. Germination is reduced to 12% when grown on 7% sorbitol./
ASI	AT2G22970	chrChr2	+	9778010	9778561	9778010	9778056	9778143	9778561	7,41,3	173167157	10,0,0	228226168	236	149	1.39545e-08	0.025,0.134,0.012	0.027,0.0,0.0	0.048	F_S	serine carboxypeptidase-like 11	/	serine carboxypeptidase-like 11 (SCPL11); FUNCTIONS IN: serine-type carboxypeptidase activity; INVOLVED IN: proteolysis; LOCATED IN: plant-type cell wall; EXPRESSED IN: 22 plant structures; EXPRESSED DURING: 13 growth stages; CONTAINS InterPro DOMAIN/s: Peptidase S10, serine carboxypeptidase (InterPro:IPR001563); BEST Arabidopsis thaliana protein match is: serine carboxypeptidase-like 12 (TAIR:AT…	/
ES	AT2G22970	chrChr2	+	9777784	9777898	9777202	9777324	9778143	9778561	161,58,99	10,0,0	258100111	5,0,0	263	149	0.0358998	0.901,1.0,1.0	0.967,1.0,1.0	-0.022	F_S	serine carboxypeptidase-like 11	/	serine carboxypeptidase-like 11 (SCPL11); FUNCTIONS IN: serine-type carboxypeptidase activity; INVOLVED IN: proteolysis; LOCATED IN: plant-type cell wall; EXPRESSED IN: 22 plant structures; EXPRESSED DURING: 13 growth stages; CONTAINS InterPro DOMAIN/s: Peptidase S10, serine carboxypeptidase (InterPro:IPR001563); BEST Arabidopsis thaliana protein match is: serine carboxypeptidase-like 12 (TAIR:AT…	/
ES	AT2G22980	chrChr2	+	9782047	9782169	9781165	9781237	9782628	9782742	230142198	21,0,0	129,70,112	1,0,1	271	149	0.000413031	0.858,1.0,1.0	0.986,1.0,0.984	-0.037	F and L	serine carboxypeptidase-like 13	/	serine carboxypeptidase-like 13 (SCPL13); FUNCTIONS IN: serine-type carboxypeptidase activity; INVOLVED IN: proteolysis; LOCATED IN: endomembrane system; EXPRESSED IN: 23 plant structures; EXPRESSED DURING: 13 growth stages; CONTAINS InterPro DOMAIN/s: Peptidase S10, serine carboxypeptidase (InterPro:IPR001563); BEST Arabidopsis thaliana protein match is: serine carboxypeptidase-like 11 (TAIR:AT2…	/
A3SS	AT2G22990	chrChr2	+	9789844	9790179	9789848	9790179	9789700	9789750	0,7,7	199,89,116	3,4,1	253134176	153	149	0.0339092	0.0,0.071,0.056	0.011,0.028,0.006	0.027	F and L	sinapoylglucose 1	sinapoylglucose:malate sinapoyltransferase. Catalyzes the formation of sinapoylmalate from sinapoylglucose. Mutants accumulate excess sinapoylglucose.	sinapoylglucose 1 (SNG1); FUNCTIONS IN: sinapoylglucose-malate O-sinapoyltransferase activity, serine-type carboxypeptidase activity; INVOLVED IN: phenylpropanoid metabolic process, proteolysis; LOCATED IN: endomembrane system; EXPRESSED IN: 22 plant structures; EXPRESSED DURING: 13 growth stages; CONTAINS InterPro DOMAIN/s: Peptidase S10, serine carboxypeptidase (InterPro:IPR001563); BEST Arabid…	CS3737/accumulates sinapoylglucose in its leaf tissue instead of sinapoylmalate./
ASI	AT2G23080	chrChr2	+	9828942	9829146	9828942	9829006	9829077	9829146	7,1,0	118,79,219	4,0,9	129,24,101	220	149	0.0348963	0.039,0.009,0.0	0.021,0.0,0.057	-0.01	F_S	Protein kinase superfamily protein	/	Protein kinase superfamily protein; FUNCTIONS IN: protein serine/threonine kinase activity, protein kinase activity, kinase activity, ATP binding; INVOLVED IN: protein amino acid phosphorylation; LOCATED IN: cellular_component unknown; EXPRESSED IN: 24 plant structures; EXPRESSED DURING: 15 growth stages; CONTAINS InterPro DOMAIN/s: Protein kinase, ATP binding site (InterPro:IPR017441), Serine/th…	CS67784/No visible phenotype./|CS67785/Delayed flowering under long days./|CS67786/Delayed flowering under long days. Longer period length of circadian rhythms under constant light conditions./
ASI	AT2G23910	chrChr2	+	10179424	10180064	10179424	10179617	10179695	10180064	18,0,4	115129159	0,0,0	48,42,32	227	149	0.00124341	0.093,0.0,0.016	0.0,0.0,0.0	0.036	F_S	NAD(P)-binding Rossmann-fold superfamily protein	/	NAD(P)-binding Rossmann-fold superfamily protein; FUNCTIONS IN: coenzyme binding, binding, cinnamoyl-CoA reductase activity, catalytic activity; INVOLVED IN: lignin biosynthetic process, response to karrikin; LOCATED IN: cellular_component unknown; EXPRESSED IN: 19 plant structures; EXPRESSED DURING: 13 growth stages; CONTAINS InterPro DOMAIN/s: NAD-dependent epimerase/dehydratase (InterPro:IPR00…	/
A3SS	AT2G23910	chrChr2	+	10179677	10180088	10179695	10180088	10179424	10179617	1,0,18	115129159	1,0,0	48,42,32	167	149	0.00283655	0.008,0.0,0.092	0.018,0.0,0.0	0.027	F_S	NAD(P)-binding Rossmann-fold superfamily protein	/	NAD(P)-binding Rossmann-fold superfamily protein; FUNCTIONS IN: coenzyme binding, binding, cinnamoyl-CoA reductase activity, catalytic activity; INVOLVED IN: lignin biosynthetic process, response to karrikin; LOCATED IN: cellular_component unknown; EXPRESSED IN: 19 plant structures; EXPRESSED DURING: 13 growth stages; CONTAINS InterPro DOMAIN/s: NAD-dependent epimerase/dehydratase (InterPro:IPR00…	/
ASI	AT2G23950	chrChr2	-	10186890	10188022	10186890	10187569	10187642	10188022	0,0,0	17,19,16	7,10,8	64,96,109	222	149	0.000151851	0.0,0.0,0.0	0.068,0.065,0.047	-0.06	F_S	Leucine-rich repeat protein kinase family protein	/	Leucine-rich repeat protein kinase family protein; FUNCTIONS IN: kinase activity; INVOLVED IN: protein amino acid phosphorylation; LOCATED IN: endomembrane system; EXPRESSED IN: hypocotyl, flower; EXPRESSED DURING: petal differentiation and expansion stage; CONTAINS InterPro DOMAIN/s: Protein kinase, ATP binding site (InterPro:IPR017441), Protein kinase, catalytic domain (InterPro:IPR000719), Leu…	/
ES	AT2G23950	chrChr2	-	10188535	10188664	10188106	10188451	10188757	10188858	40,22,27	0,6,0	71,29,58	2,0,0	278	149	0.0283099	1.0,0.663,1.0	0.95,1.0,1.0	-0.096	F_S	Leucine-rich repeat protein kinase family protein	/	Leucine-rich repeat protein kinase family protein; FUNCTIONS IN: kinase activity; INVOLVED IN: protein amino acid phosphorylation; LOCATED IN: endomembrane system; EXPRESSED IN: hypocotyl, flower; EXPRESSED DURING: petal differentiation and expansion stage; CONTAINS InterPro DOMAIN/s: Protein kinase, ATP binding site (InterPro:IPR017441), Protein kinase, catalytic domain (InterPro:IPR000719), Leu…	/
ASI	AT2G23980	chrChr2	-	10203940	10204534	10203940	10204040	10204387	10204534	0,0,8	8,6,2	29,5,4	7,0,6	496	149	0.00674149	0.0,0.0,0.546	0.554,1.0,0.167	-0.392	F_S	cyclic nucleotide-gated channel 6	Encodes a cyclic GMP-activated non-selective cation channel in the plasma membrane of guard cells.	cyclic nucleotide-gated channel 6 (CNGC6); FUNCTIONS IN: calmodulin binding; INVOLVED IN: response to cadmium ion; LOCATED IN: plasma membrane; EXPRESSED IN: 24 plant structures; EXPRESSED DURING: 13 growth stages; CONTAINS InterPro DOMAIN/s: Cyclic nucleotide-binding (InterPro:IPR000595), Potassium channel, voltage-dependent, EAG/ELK/ERG (InterPro:IPR003938), Ion transport (InterPro:IPR005821), …	/
ASI	AT2G23985	chrChr2	+	10205449	10205693	10205449	10205474	10205622	10205693	45,21,22	35,28,23	13,3,8	52,36,64	297	149	2.04825e-12	0.392,0.273,0.324	0.111,0.04,0.059	0.26	F and L	/	/	unknown protein; Has 35333 Blast hits to 34131 proteins in 2444 species: Archae - 798; Bacteria - 22429; Metazoa - 974; Fungi - 991; Plants - 531; Viruses - 0; Other Eukaryotes - 9610 (source: NCBI BLink).	/
A5SS	AT2G23985	chrChr2	+	10205461	10205501	10205461	10205474	10205622	10205693	0,4,22	35,28,23	2,0,2	52,36,64	176	149	8.95326e-05	0.0,0.108,0.447	0.032,0.0,0.026	0.166	F and L	/	/	unknown protein; Has 35333 Blast hits to 34131 proteins in 2444 species: Archae - 798; Bacteria - 22429; Metazoa - 974; Fungi - 991; Plants - 531; Viruses - 0; Other Eukaryotes - 9610 (source: NCBI BLink).	/
ASI	AT2G24270	chrChr2	-	10327034	10327438	10327034	10327134	10327329	10327438	619360456	19,19,2	373469342	24,18,12	344	149	0.0303221	0.934,0.891,0.99	0.871,0.919,0.925	0.033	F_S	aldehyde dehydrogenase 11A3	Encodes a protein with non-phosphorylating NADP-dependent glyceraldehyde-3-phosphate dehydrogenase activity. The activity of the enzyme was determined from leaf extracts; the enzyme has not been purified to confirm activity.	aldehyde dehydrogenase 11A3 (ALDH11A3); FUNCTIONS IN: 3-chloroallyl aldehyde dehydrogenase activity, glyceraldehyde-3-phosphate dehydrogenase (NADP+) activity; INVOLVED IN: oxidation reduction, metabolic process; EXPRESSED IN: 25 plant structures; EXPRESSED DURING: 14 growth stages; CONTAINS InterPro DOMAIN/s: Aldehyde/histidinol dehydrogenase (InterPro:IPR016161), Aldehyde dehydrogenase (InterPr…	np-gapdh/Abortion of the first 3-4 basal siliques. However, other non-aborting siliques are similar to those of wildtype./16927206|np-gapdh/Delay in growth when grown under normal conditions. No significant morphological differences in leaves, roots, stems and flowers between mutant and wildtype./16927206|np-gapdh/Higher levels of superoxide (reactive oxygen species) production were observed, par…
A3SS	AT2G25480	chrChr2	+	10844347	10844447	10844350	10844447	10844204	10844270	30,16,14	1,18,10	31,0,2	20,17,2	152	149	0.0170959	0.967,0.466,0.578	0.603,0.0,0.495	0.304	F_S	TPX2 (targeting protein for Xklp2) protein family	/	TPX2 (targeting protein for Xklp2) protein family; CONTAINS InterPro DOMAIN/s: Xklp2 targeting protein (InterPro:IPR009675); BEST Arabidopsis thaliana protein match is: TPX2 (targeting protein for Xklp2) protein family (TAIR:AT4G32330.2); Has 2143 Blast hits to 1757 proteins in 233 species: Archae - 0; Bacteria - 125; Metazoa - 980; Fungi - 165; Plants - 356; Viruses - 3; Other Eukaryotes - 514 (…	/
ASI	AT2G25640	chrChr2	+	10912924	10913480	10912924	10913045	10913420	10913480	0,0,0	13,8,31	1,0,13	40,12,41	524	149	0.0039365	0.0,0.0,0.0	0.007,0.0,0.083	-0.03	F and L	SPOC domain / Transcription elongation factor S-II protein	/	SPOC domain / Transcription elongation factor S-II protein; FUNCTIONS IN: zinc ion binding; INVOLVED IN: transcription; LOCATED IN: nucleus; EXPRESSED IN: 10 plant structures; EXPRESSED DURING: 6 growth stages; CONTAINS InterPro DOMAIN/s: Spen paralogue and orthologue SPOC, C-terminal (InterPro:IPR012921), Transcription elongation factor S-IIM (InterPro:IPR017890), Transcription elongation factor…	/
ASI	AT2G25730	chrChr2	-	10956262	10956916	10956262	10956620	10956704	10956916	60,67,29	11,39,47	28,0,11	23,15,11	233	149	0.0397444	0.777,0.523,0.283	0.438,0.0,0.39	0.252	F_S	/	/	unknown protein; LOCATED IN: cellular_component unknown; EXPRESSED IN: 23 plant structures; EXPRESSED DURING: 14 growth stages.	/
ASI	AT2G25740	chrChr2	+	10980121	10980688	10980121	10980344	10980620	10980688	17,9,15	6,0,0	21,5,14	16,0,17	425	149	0.0370055	0.498,1.0,1.0	0.315,1.0,0.224	0.32	F_S	ATP-dependent protease La (LON) domain protein	/	ATP-dependent protease La (LON) domain protein; FUNCTIONS IN: ATP-dependent peptidase activity; INVOLVED IN: proteolysis, N-terminal protein myristoylation; LOCATED IN: cellular_component unknown; EXPRESSED IN: 22 plant structures; EXPRESSED DURING: 13 growth stages; CONTAINS InterPro DOMAIN/s: Peptidase S16, lon N-terminal (InterPro:IPR003111); Has 2345 Blast hits to 2258 proteins in 710 species…	/
ASI	AT2G25850	chrChr2	-	11025344	11026715	11025344	11026242	11026619	11026715	67,5,0	87,12,44	19,4,14	74,82,47	526	149	0.00969258	0.179,0.106,0.0	0.068,0.014,0.078	0.042	F and L	poly(A) polymerase 2	Encodes a poly(A) polymerase. Located in the nucleus.	poly(A) polymerase 2 (PAPS2); CONTAINS InterPro DOMAIN/s: Poly(A) polymerase (InterPro:IPR014492), Nucleotidyltransferase, class I, C-terminal-like (InterPro:IPR011068), Poly(A) polymerase, central domain (InterPro:IPR007012), Nucleotidyl transferase domain (InterPro:IPR002934), Poly(A) polymerase, RNA-binding domain (InterPro:IPR007010); BEST Arabidopsis thaliana protein match is: nuclear poly(a…	/
A3SS	AT2G26030	chrChr2	-	11091329	11091798	11091329	11091783	11091864	11092005	23,0,1	105,33,62	13,23,19	53,93,78	164	149	0.00236293	0.166,0.0,0.014	0.182,0.183,0.181	-0.122	F_S	F-box/RNI-like/FBD-like domains-containing protein	/	F-box/RNI-like/FBD-like domains-containing protein; CONTAINS InterPro DOMAIN/s: FBD (InterPro:IPR013596), F-box domain, cyclin-like (InterPro:IPR001810), F-box domain, Skp2-like (InterPro:IPR022364), FBD-like (InterPro:IPR006566), Leucine-rich repeat 2 (InterPro:IPR013101); BEST Arabidopsis thaliana protein match is: F-box/RNI-like/FBD-like domains-containing protein (TAIR:AT5G44950.1); Has 2057 …	/
ASI	AT2G26070	chrChr2	-	11105604	11106617	11105604	11106160	11106274	11106617	24,19,0	0,24,19	9,0,8	53,47,39	263	149	0.0224258	1.0,0.31,0.0	0.088,0.0,0.104	0.373	F_S	Protein of unknown function (DUF778)	Encodes a predicted membrane protein. Similar sequences are widely distributed and conserved in plants, animals and protists but absent in fungi and prokaryotes. The sequence has no known motifs and no biological function has been assigned in any species. In Arabidopsis, it appears to be involved in the negative regulation of the response to ethylene, is localized to the Golgi and is a positive r…	REVERSION-TO-ETHYLENE SENSITIVITY1 (RTE1); CONTAINS InterPro DOMAIN/s: Protein of unknown function DUF778 (InterPro:IPR008496); BEST Arabidopsis thaliana protein match is: RTE1-homolog (TAIR:AT3G51040.3); Has 292 Blast hits to 292 proteins in 110 species: Archae - 0; Bacteria - 0; Metazoa - 126; Fungi - 0; Plants - 94; Viruses - 0; Other Eukaryotes - 72 (source: NCBI BLink).	rte1-2/Enhanced ethylene-response. Largely phenocopies the etr1-7 null mutant./16682642|rte1-2 etr1-2/Weak ethylene-insensitivity of etr1-2 is suppressed by rte1-2. Ethylene responses are similar to those of the wild type./16682642
ASI	AT2G26100	chrChr2	-	11115872	11116531	11115872	11116306	11116388	11116531	6,8,28	136,44,80	3,0,1	93,28,80	231	149	6.3044e-08	0.028,0.105,0.184	0.02,0.0,0.008	0.096	F and L	Galactosyltransferase family protein	/	Galactosyltransferase family protein; FUNCTIONS IN: transferase activity, transferring hexosyl groups, transferase activity, transferring glycosyl groups; INVOLVED IN: protein amino acid glycosylation; LOCATED IN: chloroplast, membrane; CONTAINS InterPro DOMAIN/s: Glycosyl transferase, family 31 (InterPro:IPR002659); BEST Arabidopsis thaliana protein match is: Galactosyltransferase family protein…	/
A3SS	AT2G26210	chrChr2	+	11157331	11157821	11157687	11157821	11157117	11157247	37,41,13	0,12,0	42,54,57	10,52,13	505	149	0.00318599	1.0,0.502,1.0	0.553,0.235,0.564	0.383	F_S	Ankyrin repeat family protein	/	Ankyrin repeat family protein; CONTAINS InterPro DOMAIN/s: Ankyrin repeat-containing domain (InterPro:IPR020683), Ankyrin repeat (InterPro:IPR002110); Has 8313 Blast hits to 5755 proteins in 512 species: Archae - 43; Bacteria - 849; Metazoa - 2693; Fungi - 398; Plants - 471; Viruses - 37; Other Eukaryotes - 3822 (source: NCBI BLink).	/
ASI	AT2G26210	chrChr2	+	11157117	11157821	11157117	11157247	11157687	11157821	37,41,8	0,12,0	44,55,57	10,52,13	589	149	0.00549017	1.0,0.464,1.0	0.527,0.211,0.526	0.4	F_S	Ankyrin repeat family protein	/	Ankyrin repeat family protein; CONTAINS InterPro DOMAIN/s: Ankyrin repeat-containing domain (InterPro:IPR020683), Ankyrin repeat (InterPro:IPR002110); Has 8313 Blast hits to 5755 proteins in 512 species: Archae - 43; Bacteria - 849; Metazoa - 2693; Fungi - 398; Plants - 471; Viruses - 37; Other Eukaryotes - 3822 (source: NCBI BLink).	/
A3SS	AT2G26210	chrChr2	+	11157619	11157821	11157687	11157821	11157117	11157247	37,33,8	0,12,0	41,51,59	10,52,13	217	149	0.00877864	1.0,0.654,1.0	0.738,0.402,0.757	0.252	F_S	Ankyrin repeat family protein	/	Ankyrin repeat family protein; CONTAINS InterPro DOMAIN/s: Ankyrin repeat-containing domain (InterPro:IPR020683), Ankyrin repeat (InterPro:IPR002110); Has 8313 Blast hits to 5755 proteins in 512 species: Archae - 43; Bacteria - 849; Metazoa - 2693; Fungi - 398; Plants - 471; Viruses - 37; Other Eukaryotes - 3822 (source: NCBI BLink).	/
A3SS	AT2G26210	chrChr2	+	11157615	11157821	11157687	11157821	11157117	11157247	37,33,8	0,12,0	47,51,65	10,52,13	221	149	0.0145783	1.0,0.65,1.0	0.76,0.398,0.771	0.24	F_S	Ankyrin repeat family protein	/	Ankyrin repeat family protein; CONTAINS InterPro DOMAIN/s: Ankyrin repeat-containing domain (InterPro:IPR020683), Ankyrin repeat (InterPro:IPR002110); Has 8313 Blast hits to 5755 proteins in 512 species: Archae - 43; Bacteria - 849; Metazoa - 2693; Fungi - 398; Plants - 471; Viruses - 37; Other Eukaryotes - 3822 (source: NCBI BLink).	/
ES	AT2G26300	chrChr2	+	11198795	11198873	11198530	11198620	11198975	11199083	117,40,41	0,0,28	112,22,113	2,0,1	227	149	0.00459909	1.0,1.0,0.49	0.974,1.0,0.987	-0.157	F_S	G protein alpha subunit 1	Encodes an alpha subunit of a heterotrimeric GTP-binding protein. The active GTP-bound form of GPA1 binds to the GTG1 and GTG2 abscisic acid (ABA) receptors and appears to affect their GTPase and GTP-binding activity, and hence, ABA binding abilities. GPA1 is a positive regulator in ABA-mediated inhibition of stomatal opening. Plants with recessive mutant alleles have complex phenotypes including…	G protein alpha subunit 1 (GP ALPHA 1); FUNCTIONS IN: in 6 functions; INVOLVED IN: in 16 processes; LOCATED IN: plasma membrane, endoplasmic reticulum membrane, heterotrimeric G-protein complex; EXPRESSED IN: 25 plant structures; EXPRESSED DURING: 13 growth stages; CONTAINS InterPro DOMAIN/s: Plant G-protein, alpha subunit (InterPro:IPR002976), Guanine nucleotide binding protein (G-protein), alph…	CS3910/Plants homozygous for G&#945; allele gpa1-1 are less sensitive to O3 damage than wildtype Ws but more sensitive than Col-0./15705948|CS3910/Reduced cell division throughout development; increase in cell expansion compensates the reduction in cell division; light-grown plants exhibit a rotundifolia-like leaf shape (round leaves); dark-grown seedlings have short hypocotyls (because of a redu…
ES	AT2G26310	chrChr2	+	11202607	11202683	11202245	11202480	11202768	11202871	20,5,12	0,0,0	16,1,27	6,4,0	225	149	4.06593e-05	1.0,1.0,1.0	0.638,0.142,1.0	0.407	F_S	Chalcone-flavanone isomerase family protein	Encodes a plastid stroma localized fatty acid binding protein.	Chalcone-flavanone isomerase family protein; FUNCTIONS IN: intramolecular lyase activity; INVOLVED IN: cellular amino acid derivative biosynthetic process; LOCATED IN: cellular_component unknown; CONTAINS InterPro DOMAIN/s: Chalcone isomerase, subgroup (InterPro:IPR003466), Chalcone isomerase (InterPro:IPR016087); BEST Arabidopsis thaliana protein match is: Chalcone-flavanone isomerase family pro…	/
ASI	AT2G26310	chrChr2	+	11203690	11204153	11203690	11203735	11203821	11204153	0,0,15	56,63,96	10,3,4	29,37,20	235	149	0.0109676	0.0,0.0,0.09	0.179,0.049,0.113	-0.084	F_S	Chalcone-flavanone isomerase family protein	Encodes a plastid stroma localized fatty acid binding protein.	Chalcone-flavanone isomerase family protein; FUNCTIONS IN: intramolecular lyase activity; INVOLVED IN: cellular amino acid derivative biosynthetic process; LOCATED IN: cellular_component unknown; CONTAINS InterPro DOMAIN/s: Chalcone isomerase, subgroup (InterPro:IPR003466), Chalcone isomerase (InterPro:IPR016087); BEST Arabidopsis thaliana protein match is: Chalcone-flavanone isomerase family pro…	/
A5SS	AT2G26430	chrChr2	-	11244122	11244401	11244127	11244401	11243218	11243864	0,0,0	49,59,56	12,0,5	143124134	154	149	0.00149151	0.0,0.0,0.0	0.075,0.0,0.035	-0.037	F and L	arginine-rich cyclin 1	Encodes an ania-6a type arginine-rich cyclin which confers tolerance to LiCl and NaCl when expressed in yeast.	arginine-rich cyclin 1 (RCY1); CONTAINS InterPro DOMAIN/s: Cyclin L (InterPro:IPR017060), Cyclin-like (InterPro:IPR011028), Transcription regulator cyclin (InterPro:IPR015429), Cyclin-related (InterPro:IPR013763), Cyclin, N-terminal (InterPro:IPR006671), Cyclin (InterPro:IPR006670); BEST Arabidopsis thaliana protein match is: Cyclin family protein (TAIR:AT5G45190.1); Has 14137 Blast hits to 8002 …	/
ASI	AT2G26540	chrChr2	-	11287866	11288204	11287866	11288001	11288118	11288204	0,0,0	87,62,55	11,21,0	129,80,67	266	149	1.55045e-07	0.0,0.0,0.0	0.046,0.128,0.0	-0.058	F and L	uroporphyrinogen-III synthase family protein	Encodes a uroporphyrinogen-III synthase involved in tetrapyrrole biosynthesis. The protein localizes to the chloroplast. Member of the plant-specific DUF724 protein family. Arabidopsis has 10 DUF724 proteins. Loss of function mutant has a WT phenotype	HEMD; FUNCTIONS IN: uroporphyrinogen-III synthase activity; INVOLVED IN: uroporphyrinogen III biosynthetic process, porphyrin biosynthetic process; LOCATED IN: chloroplast; EXPRESSED IN: 30 plant structures; EXPRESSED DURING: 14 growth stages; CONTAINS InterPro DOMAIN/s: Tetrapyrrole biosynthesis, uroporphyrinogen III synthase (InterPro:IPR003754); Has 1238 Blast hits to 1238 proteins in 600 spec…	/
ES	AT2G26660	chrChr2	+	11339651	11339778	11338751	11339222	11340257	11340950	34,33,26	0,0,6	87,8,85	0,0,0	276	149	0.0224965	1.0,1.0,0.701	1.0,1.0,1.0	-0.1	F_S	SPX domain gene 2	/	SPX domain gene 2 (SPX2); CONTAINS InterPro DOMAIN/s: SPX, N-terminal (InterPro:IPR004331); BEST Arabidopsis thaliana protein match is: SPX domain gene 1 (TAIR:AT5G20150.1); Has 1206 Blast hits to 1202 proteins in 209 species: Archae - 0; Bacteria - 6; Metazoa - 245; Fungi - 512; Plants - 320; Viruses - 0; Other Eukaryotes - 123 (source: NCBI BLink).	/
ES	AT2G26770	chrChr2	-	11407822	11407884	11407461	11407748	11408199	11408421	0,0,0	14,12,30	8,0,0	14,3,15	211	149	0.00143618	0.0,0.0,0.0	0.288,0.0,0.0	-0.096	F_S	plectin-related	Encodes a plant-specific actin binding protein SCAB1 (STOMATAL CLOSURE-RELATED ACTIN BINDING PROTEIN1). SCAB1 stabilizes actin filaments and regulates stomatal movement.	plectin-related; BEST Arabidopsis thaliana protein match is: unknown protein (TAIR:AT2G40820.1); Has 4721 Blast hits to 4136 proteins in 536 species: Archae - 91; Bacteria - 672; Metazoa - 2162; Fungi - 328; Plants - 350; Viruses - 13; Other Eukaryotes - 1105 (source: NCBI BLink).	/
A3SS	AT2G26800	chrChr2	-	11432021	11432313	11432021	11432202	11432567	11432797	68,19,8	0,0,0	67,27,31	64,10,27	260	149	1.11111e-05	1.0,1.0,1.0	0.375,0.607,0.397	0.54	F_S	Aldolase superfamily protein	Mutant has increased seed ile, leu and val as well as his and arg.	Aldolase superfamily protein; FUNCTIONS IN: hydroxymethylglutaryl-CoA lyase activity, catalytic activity; INVOLVED IN: leucine metabolic process, metabolic process; LOCATED IN: mitochondrion; EXPRESSED IN: 25 plant structures; EXPRESSED DURING: 15 growth stages; CONTAINS InterPro DOMAIN/s: Aldolase-type TIM barrel (InterPro:IPR013785), Pyruvate carboxyltransferase (InterPro:IPR000891); BEST Arabi…	CS66520/Seeds have high levels of free branched-chain amino acids (Ile, Leu and Val), also high levels of Arg, Asp, Gly, His, Ser, Trp and Tyr./|CS66521/Seeds have high levels of free branched-chain amino acids (Ile, Leu and Val), also high levels of Arg, Asp, Gly, His, Ser, Trp and Tyr./|SALK_014207C/hml1-1 seeds have much higher levels of free branched-chain amino acids Ile, Leu and Val. hml1-1…
ASI	AT2G26980	chrChr2	-	11515562	11515817	11515562	11515619	11515703	11515817	40,14,0	63,57,83	5,8,4	84103100	233	149	0.00025241	0.289,0.136,0.0	0.037,0.047,0.025	0.105	F and L	CBL-interacting protein kinase 3	encodes a serine-threonine protein kinase whose expression increases in response to abscisic acid, cold, drought, high salt, and wounding conditions. The gene is expressed in developing seeds and seedlings. Lines carrying a T-DNA insertions have reduced germination efficiency and expression of cold, high-salt, and abscisic acid marker genes are altered, but not drought-response markers.	CBL-interacting protein kinase 3 (CIPK3); CONTAINS InterPro DOMAIN/s: Protein kinase, ATP binding site (InterPro:IPR017441), Serine/threonine-protein kinase domain (InterPro:IPR002290), NAF/FISL domain (InterPro:IPR018451), Serine/threonine-protein kinase-like domain (InterPro:IPR017442), Serine/threonine-protein kinase, active site (InterPro:IPR008271), Protein kinase-like domain (InterPro:IPR01…	/
ASI	AT2G27150	chrChr2	+	11606041	11606308	11606041	11606137	11606209	11606308	0,9,0	9,20,1	0,0,0	18,12,17	221	149	0.000188999	0.0,0.233,0.0	0.0,0.0,0.0	0.078	F and L	abscisic aldehyde oxidase 3	Encodes the aldehyde oxidase delta isoform catalyzing the final step in abscisic acid biosynthesis.	abscisic aldehyde oxidase 3 (AAO3); CONTAINS InterPro DOMAIN/s: Aldehyde oxidase/xanthine dehydrogenase (InterPro:IPR016208), Ferredoxin (InterPro:IPR001041), Molybdopterin dehydrogenase, FAD-binding (InterPro:IPR002346), [2Fe-2S]-binding (InterPro:IPR002888), FAD-binding, type 2 (InterPro:IPR016166), CO dehydrogenase flavoprotein, C-terminal (InterPro:IPR005107), 2Fe-2S ferredoxin, iron-sulphur …	aao3-1 aao1/The endogenous levels of ABA are significantly lower than those of the aao3 single mutant./15574845|aao3-1 aao4/The endogenous levels of ABA are significantly lower than those of the aao3 single mutant./15574845|aao3-2/Increased susceptibility to <i>P. irregulare</i> compared with the wild type./17513501|aao3-2/Mutant able to germinate and develop green cotyledons under inhibitory con…
ASI	AT2G27170	chrChr2	-	11609783	11610454	11609783	11609882	11610307	11610454	0,0,0	167,146,75	9,12,12	112,59,127	574	149	4.01869e-05	0.0,0.0,0.0	0.02,0.05,0.024	-0.031	F_S	Structural maintenance of chromosomes (SMC) family protein	Encodes a member of the Arabidopsis cohesin complex that is essential for viability and sister chromatid alignment.	TITAN7 (TTN7); FUNCTIONS IN: ATP binding; INVOLVED IN: sister chromatid cohesion, chromosome segregation; LOCATED IN: cohesin complex, nucleus; EXPRESSED IN: 22 plant structures; EXPRESSED DURING: 13 growth stages; CONTAINS InterPro DOMAIN/s: SMCs flexible hinge (InterPro:IPR010935), RecF/RecN/SMC protein, N-terminal (InterPro:IPR003395); BEST Arabidopsis thaliana protein match is: structural mai…	CS16080/embryo defective; enlarged endosperm nuclei, immature seeds are filled with a watery endosperm and have a glassy appearance./|CS16081/embryo defective; enlarged endosperm nuclei, immature seeds are filled with a watery endosperm and have a glassy appearance./
A3SS	AT2G27340	chrChr2	+	11696936	11697554	11697448	11697554	11696594	11696799	147,30,69	0,0,0	50,18,37	0,0,7	661	149	0.00194882	1.0,1.0,1.0	1.0,1.0,0.544	0.152	F_S	N-acetylglucosaminylphosphatidylinositol de-N-acetylase family protein	/	N-acetylglucosaminylphosphatidylinositol de-N-acetylase family protein; FUNCTIONS IN: molecular_function unknown; INVOLVED IN: biological_process unknown; LOCATED IN: endomembrane system; CONTAINS InterPro DOMAIN/s: N-acetylglucosaminyl phosphatidylinositol deacetylase (InterPro:IPR003737); BEST Arabidopsis thaliana protein match is: N-acetylglucosaminylphosphatidylinositol de-N-acetylase family …	/
ES	AT2G27340	chrChr2	+	11696936	11697163	11696594	11696799	11697448	11697554	53,11,63	0,0,0	40,8,29	0,0,7	376	149	0.0020704	1.0,1.0,1.0	1.0,1.0,0.621	0.126	F_S	N-acetylglucosaminylphosphatidylinositol de-N-acetylase family protein	/	N-acetylglucosaminylphosphatidylinositol de-N-acetylase family protein; FUNCTIONS IN: molecular_function unknown; INVOLVED IN: biological_process unknown; LOCATED IN: endomembrane system; CONTAINS InterPro DOMAIN/s: N-acetylglucosaminyl phosphatidylinositol deacetylase (InterPro:IPR003737); BEST Arabidopsis thaliana protein match is: N-acetylglucosaminylphosphatidylinositol de-N-acetylase family …	/
[truncated: 1,198 more rows]

## Sheet: Table 1_Sheet 2
Supplementary Table 1. The transcripts with alternative splicing in WT and grp20 flower and leaf.
Sheet 2- Affected genes with alternative splicing in grp20 leaf. L_S indicates leaf-specific. F and L indicates overlapped in flower and leaf.
[truncated: 1,555 more rows]

## Sheet: Table 1_Sheet 3
Supplementary Table 1. The transcripts with alternative splicing in WT and grp20 flower and leaf
Sheet 3- Intron retention or alternatively spliced introns detected by SUPPA2 program.
[truncated: 5,983 more rows]

## Sheet: Table 2_Sheet 1
Supplementary Table 2. Differential expression genes in grp20 flower and leaf.
[truncated: 495 more rows]

[truncated: 33 more sheets: Table 2_Sheet 2, Table 2_Sheet 3, Table 2_Sheet 4, Table 3_Sheet 1, Table 3_Sheet 2, Table 3_Sheet 3, Table 3_Sheet 4, Table 3_Sheet 5, Table 3_Sheet 6, Table 3_Sheet 7, Table 3_Sheet 8, Table 4_Sheet 1, Table 4_Sheet 2, Table 4_Sheet 3, Table 4_Sheet 4, Table 4_Sheet 5, Table 4_Sheet 6, Table 4_Sheet 7, Table 5_Sheet 1, Table 5_Sheet 2 …]
