# Supplementary material for: Regulation of micro- and small-exon retention and other splicing processes by GRP20 for flower development
Source: Nat Plants. 2024 Jan 9;10(1):66–85. doi: 10.1038/s41477-023-01605-8 (PMC10808074; doi:10.1038/s41477-023-01605-8)
Supplement: Supplementary file 4 — Statistical source data for Supplementary Figs. 2c,d, 3c,f, 4a, 5g and 6b,e–h. [file 41477_2023_1605_MOESM4_ESM.xlsx]

## Sheet: Supplementary Fig. 2c
	WT	WT	WT	grp20-1	grp20-1	grp20-1	AP1+AP2	AP1+AP2	AP1+AP2	AP1ΔME+AP2ΔME	AP1ΔME+AP2ΔME	AP1ΔME+AP2ΔME
AP1-P1	1	0.940391	1.06334	0.998398	0.983893	1.10503	2.09831	1.85138	2.06533	2.0394	2.01382	2.25775
AP2-P1	0.938298	1.03984	1.03382	0.968398	1.03389	1.16683	2.03889	2.11393	2.42785	2.2498	2.25102	2.58397
AP1-P2	1	0.953727	1.05294	0.582794	0.662983	0.784812	1.3903	1.65336	1.8663	0.490923	0.682985	0.906925
AP2-P2	1	1.04425	0.956073	0.472895	0.398294	0.2679	1.29093	1.47827	1.16543	0.420913	0.493821	0.261772
	WT	WT	WT	grp20-1	grp20-1	grp20-1	AP3+PI	AP3+PI	AP3+PI	AP3ΔME+PIΔME	AP3ΔME+PIΔME	AP3ΔME+PIΔME
AP3-P1	1	0.939675	1.06039	0.957287	0.969385	1.04042	2.49209	1.95393	2.06822	2.1784	2.09874	2.136
PI-P1	1	0.938275	1.07938	0.938939	0.948393	1.03949	1.91398	2.2104	2.35439	2.0938	1.99039	2.01914
AP3-P2	1	1.01209	0.998657	0.382984	0.663423	0.565029	1.40928	1.0342	1.02185	0.410924	0.648727	0.635778
PI-P2	1	1.0203	0.980664	0.883905	0.839825	0.72598	1.98309	1.1045	0.783566	0.898373	0.889827	0.73254
	WT	WT	WT	grp20-1	grp20-1	grp20-1	SEP3+SEP4	SEP3+SEP4	SEP3+SEP4	SEP3ΔME+SEP4ΔME	SEP3ΔME+SEP4ΔME	SEP3ΔME+SEP4ΔME
SEP3-P1	1	0.98984	1.01383	1.01093	1.04383	1.14222	1.91394	2.45383	2.84481	1.89309	2.03987	2.15925
SEP4-P1	1	0.968736	1.03828	0.937287	0.938398	1.08138	2.30294	1.86393	2.07432	2.2035	2.08726	2.16564
SEP3-P2	1	1.04673	0.96066	0.590925	0.763325	0.670231	1.48295	1.4342	1.2404	0.583727	0.637285	0.613412
SEP4-P2	1	1.04287	0.961726	0.478275	0.439294	0.335349	1.50299	1.5045	1.38055	0.456269	0.562764	0.533281

## Sheet: Supplementary Fig. 2d
	WT	grp20-1	AS2	AS2 (A5SS)
AS2-P1-Replicate1	1	0.563827	2.52383	2.12938
AS2-P1-Replicate2	1.06273	0.677655	2.64776	2.26833
AS2-P1-Replicate3	0.937272	0.4534	2.3999	2.39044

## Sheet: Supplementary Fig. 3c
	AtGRP20	BrGRP20	GmGRP20	OsGRP20	AmGRP20
Replicate1	0.941658	0.799632	0.93122	0.779242	0.889457
Replicate2	1.06448	0.903931	0.907726	0.916785	0.930769
Replicate3	0.993858	0.843959	0.935994	0.838823	0.830471

## Sheet: Supplementary Fig. 3f
	grp20-1	grp20-1	grp20-1	AtGRP20	AtGRP20	AtGRP20	BrGRP20	BrGRP20	BrGRP20	GmGRP20	GmGRP20	GmGRP20	OsGRP20	OsGRP20	OsGRP20	AmGRP20	AmGRP20	AmGRP20
AP1	4.92094	2.03945	5.03946	0.023244	0.102934	0.036485	0.010935	0.210924	0	1.03942	1.03934	0.303749	5.02945	5.30945	4.30982	7.39029	6.92093	5.09243
AP2	8.03942	6.30936	7.90395	0	0	0.039432	0.029209	0	0	2.03935	2.03944	3.02944	9.33485	6.35263	7.92093	11.2094	10.0394	9.03945
AP3	20.3029	18.0923	15.0936	0	0	0.103945	0.030923	0	0.099244	6.03943	3.02945	4.30368	19.0393	21.2093	14.3094	25.0394	21.0395	22.3094
SEP3	12.3095	14.0924	9.09345	1.02944	2.09343	2.50395	2.03942	3.29924	1.20935	5.30295	6.30925	7.25368	11.0293	16.2092	8.30924	14.2093	19.0394	18.3093

## Sheet: Supplementary Fig. 4a
	GRP20-YFP flower+antibody	GRP20-YFP flower+antibody	GRP20-YFP flower+antibody	GRP20-YFP without antibody	GRP20-YFP without antibody	GRP20-YFP without antibody	GRP20-YFP leaf +antibody	GRP20-YFP leaf +antibody	GRP20-YFP leaf +antibody	YFP flower+antibody	YFP flower+antibody	YFP flower+antibody
AP1	0.021	0.018	0.015	0.003	0.008	0.002	0.002	0.0043	0.002	0.005	0.00098	0.0012
AP2	0.029	0.034	0.031	0.004	0.01	0.001	0.004	0.0009	0.004	0.008	0.0014	0.0045
AP3	0.018	0.019	0.023	0.004	0.0048	0.0037	0.005	0.0014	0.005	0.004	0.004	0.0032
SEP3	0.021	0.024	0.028	0.005	0.003	0.003	0.006	0.0021	0.005	0.0009	0.005	0.004
ACTIN7	0.0043	0.0051	0.0023	0.0034	0.0045	0.0052	0.005	0.004	0.002	0.004	0.0038	0.0069

## Sheet: Supplementary Fig. 5g
	WT	WT	WT	grp20-1	grp20-1	grp20-1	GRP20 (HDRm) (grp20-1)	GRP20 (HDRm) (grp20-1)	GRP20 (HDRm) (grp20-1)
AP1	0	0.038742	0	2.35324	2.74534	2.35324	1.98039	2.0343	1.98039
AP2	0	0.038285	0.003928	12.3903	12.8842	12.3903	9.30382	13.6959	12.3038
AP3	0	0	0.000383	6.30935	6.99874	6.30935	7.39029	7.48864	7.39029
SEP3	1.29394	1.43298	1.29394	6.37363	7.68305	6.37363	5.3903	6.32124	5.3903
AS2	0	0	0	8.37295	9.41279	8.37295	9.30984	9.63969	9.30984

## Sheet: Supplementary Fig. 6b
	WT	grp17-1
Replicate1	1	0.112
Replicate2	0.9968	0.19594
Replicate3	1.0032	0.08394
	WT	grp19-1	grp19-2
Replicate1	1	0.0222	0.112
Replicate2	0.9966	0.01197	0.01816
Replicate3	1.0034	0.03243	0.20584
	WT	grp21-1	grp21-2
Replicate1	1	0.00303	0.009304
Replicate2	0.987677	0.001796	0.00492
Replicate3	1.01232	0.004264	0.013689
	WT	grp7-1
Replicate1	1	0.02432
Replicate2	1.10293	0.033554
Replicate3	0.897068	0.015086

## Sheet: Supplementary Fig. 6e-h
	WT	grp20	grp17-1	grp19-1	grp19-2	grp21-1	grp21-2	grp7-1
AP1-Replicate1	0	1.92094	0	0	0	0	0	0
AP1-Replicate2	0	1.43884	0	0	0	0	0	0
AP1-Replicate3	0	2.31303	0	0	0.001342	0	0	0
	WT	grp20	grp17-1	grp19-1	grp19-2	grp21-1	grp21-2	grp7-1
AP2-Replicate1	0	9.03982	0	0	0	0	0	0
AP2-Replicate2	0.010934	10.8737	0	0.00323	0	0	0	0
AP2-Replicate3	0	7.20593	0	0	0	0	0	0
	WT	grp20	grp17-1	grp19-1	grp19-2	grp21-1	grp21-2	grp7-1
AP3-Replicate1	0	5.03982	0	0	0	0	0	0
AP3-Replicate2	0	4.53829	0	0	0	0	0	0
AP3-Replicate3	0	5.57655	0	0.013984	0	0	0	0
	WT	grp20	grp17-1	grp19-1	grp19-2	grp21-1	grp21-2	grp7-1
SEP3-Replicate1	0.300879	1.59209	0.29707	0.321752	0.328216	0.316258	0.2959	0.302851
SEP3-Replicate2	0.34464	1.75112	0.348295	0.363805	0.498362	0.390946	0.3247	0.317934
SEP3-Replicate3	0.297119	1.23306	0.237478	0.205456	0.258071	0.261571	0.3271	0.297768
