# Supplementary material for: Regulation of micro- and small-exon retention and other splicing processes by GRP20 for flower development
Source: Nat Plants. 2024 Jan 9;10(1):66–85. doi: 10.1038/s41477-023-01605-8 (PMC10808074; doi:10.1038/s41477-023-01605-8)
Supplement: Supplementary file 5 — Statistical source data for Fig. 2e,f. [file 41477_2023_1605_MOESM5_ESM.xlsx]

## Sheet: 2e
	WT	WT	WT
AG	1.11317	0.886831	1
STK	1.03587	0.964126	1
AP3	1.08209	0.91791	1
PI	1.06376	0.936237	1
AP2	1.05667	0.943333	1
SEP4	1.0906	0.909399	1
AP1	1.05497	0.945026	1
	grp20-1	grp20-1	grp20-1
AG	0.294353	0.526949	0.410651
STK	0.313041	0.454101	0.383571
AP3	0.253472	0.584804	0.419138
PI	0.262994	0.515795	0.389395
AP2	0.352768	0.559577	0.456172
SEP4	0.208517	0.591964	0.40024
AP1	0.271007	0.479176	0.375091

## Sheet: 2f
	WT	WT	WT
ING2	1	1.0785	0.921505
WRKY20	1	1.05552	0.944481
WRKY26	1	1.03558	0.964416
RHC1A	1	1.02646	0.973538
	grp20-1	grp20-1	grp20-1
ING2	0.596084	0.349923	0.842244
WRKY20	0.841422	0.799464	0.88338
WRKY26	0.505109	0.466438	0.54378
RHC1A	0.521045	0.394716	0.647374
