# Supplementary material for: Regulation of micro- and small-exon retention and other splicing processes by GRP20 for flower development
Source: Nat Plants. 2024 Jan 9;10(1):66–85. doi: 10.1038/s41477-023-01605-8 (PMC10808074; doi:10.1038/s41477-023-01605-8)
Supplement: Supplementary file 6 — Statistical source data for Fig. 3a,j. [file 41477_2023_1605_MOESM6_ESM.xlsx]

## Sheet: 3a
	WT	GRP20 (grp20-1)	grp20-1	GRP20(RBDm) (grp20-1)
AP1	1	1.11341	0.250697	0.300974
SEP4	1	1.25486	0.582356	0.515433
AG	1	1.29454	0.550009	0.71424
STK	1	1.17071	0.454225	0.240892
AP3	1	1.1156	0.576466	0.494614
PI	1	1.21683	0.686921	0.746938
AP2	1	1.30165	0.6058	0.422814
AS2	1	1.01493	0.687245	0.383091
	WT	GRP20 (grp20-1)	grp20-1	GRP20(RBDm) (grp20-1)
AP1	1.03489	1.24222	0.275006	0.368542
SEP4	1.03558	1.49477	0.621027	0.641762
AG	1.05552	1.55633	0.571518	0.84305
STK	1.05777	1.29924	0.486631	0.434225
AP3	1.02387	1.27007	0.585206	0.581195
PI	1.06621	1.37975	0.731447	0.789243
AP2	1.03451	1.63904	0.623596	0.457449
AS2	1.0785	1.25689	0.711861	0.500207
	WT	GRP20 (grp20-1)	grp20-1	GRP20(RBDm) (grp20-1)
AP1	0.965112	0.9846	0.226387	0.233407
SEP4	0.964416	1.01496	0.543685	0.389104
AG	0.944481	1.03274	0.528501	0.58543
STK	0.942232	1.04219	0.421819	0.0475595
AP3	0.976127	0.961135	0.567726	0.408034
PI	0.933791	1.05392	0.642394	0.704633
AP2	0.965488	0.964271	0.588004	0.38818
AS2	0.921505	0.772974	0.662629	0.265975

## Sheet: 3j
	AP3-Replicate1	AP3-Replicate2	AP3-Replicate3
WT	0.438159	1.56184	1
GRP20 (grp20)	0.0536124	2.28782	1.17071
grp20	31.6271	32.195	31.9111
GRP20 (RBDm) (grp20)	24.1046	27.2218	25.6632
GRP20ΔHDR (grp20)	25.7423	27.4183	26.5803
	AP2-Replicate1	AP2-Replicate2	AP2-Replicate3
WT	1.44386	0.556139	1.22193
GRP20 (grp20)	1.54918	0.540436	1.29699
grp20	9.3304	8.66133	9.16313
GRP20 (RBDm) (grp20)	37.0975	35.4244	36.6792
GRP20ΔHDR (grp20)	26.9327	25.9861	26.6961
	LBD2-Replicate1	LBD2-Replicate2	LBD2-Replicate3
WT	1.0085	1.00425	0.987253
GRP20 (grp20)	1.13988	1.11568	1.01885
grp20	10.9758	10.9708	10.9506
GRP20 (RBDm) (grp20)	21.1849	20.931	19.9154
GRP20ΔHDR (grp20)	9.49445	9.47685	9.40645
