# Supplementary material for: Regulation of micro- and small-exon retention and other splicing processes by GRP20 for flower development
Source: Nat Plants. 2024 Jan 9;10(1):66–85. doi: 10.1038/s41477-023-01605-8 (PMC10808074; doi:10.1038/s41477-023-01605-8)
Supplement: Supplementary file 10 — Statistical source data for Extended Data Fig. 1i. [file 41477_2023_1605_MOESM10_ESM.xlsx]

## Sheet: Extended Data Fig. 1i
	WT	grp20-1	grp20-2
GRP20-Replicate1	1	0.0156138	0.0282238
GRP20-Replicate2	1	0.00840838	0.0388245
GRP20-Replicate3	1	0.0132122	0.0355356
