# Supplementary material for: Regulation of micro- and small-exon retention and other splicing processes by GRP20 for flower development
Source: Nat Plants. 2024 Jan 9;10(1):66–85. doi: 10.1038/s41477-023-01605-8 (PMC10808074; doi:10.1038/s41477-023-01605-8)
Supplement: Supplementary file 11 — Statistical source data for Extended Data Fig. 4e. [file 41477_2023_1605_MOESM11_ESM.xlsx]

## Sheet: Extended Data Fig. 4e
	WT-R1	WT-R2	WT-R3		grp20-1-R1	grp20-1-R2	grp20-1-R3
AP1	1	1.12246	0.877541		0.778031	0.62217	0.933892
SEP1	1	1.05299	0.947014		0.825383	0.627382	1.02338
SEP4	1	1.11301	0.886992		1.0809	0.956303	1.20549
AG	1	1.10161	0.898386		0.879781	0.826652	0.932911
STK	1	1.04949	0.950509		0.907129	0.825515	0.988742
AP3	1	1.00642	0.993575		1.05856	0.981267	1.13584
PI	1	1.00491	0.995093		1.0373	0.966694	1.10791
AP2	1	1.24623	0.753769		0.994231	0.922991	1.06547
SUPERMAN	1	1.04572	0.954275		0.809835	0.558411	1.06126
AS2	1	1.18907	0.810932		0.709857	0.552382	0.867333
LBD1	1	1.5434	0.456595		1.29066	0.809099	1.77222
LBD2	1	1.0753	0.9247		0.984255	0.929961	1.03855
LBD3	1	1.18224	0.817765		3.0927	2.98447	3.20094
LBD4	1	1.13761	0.862386		0.791331	0.553067	1.02959
LBD7	1	1.07707	0.922927		1.03805	0.932954	1.14314
LBD11	1	1.14415	0.855851		1.25486	1.23493	1.27479
LBD17	1	1.21535	0.784649		0.783284	0.507074	1.05949
LBD20	1	1.03562	0.964381		0.880133	0.737115	1.02315
LOB	1	1.11094	0.889063		0.856369	0.575037	1.1377
OBO1	1	1.07509	0.924911		0.915645	0.874796	0.956493
ARF1	1	1.16846	0.831541		0.756445	0.571411	0.941479
HOBBIT	1	1.56518	0.434819		0.671342	0.411784	0.9309
STM1	1	1.05478	0.945221		1.0129	0.977931	1.04786
SVP	1	1.16527	0.834731		0.827178	0.493927	1.16043
WUS	1	1.06349	0.93651		0.919917	0.875087	0.964747
LFY	1	1.0914	0.908604		0.957576	0.845146	1.07001
ASK1	1	1.04157	0.958433		0.889661	0.767707	1.01162
ETT	1	1.07019	0.929814		0.898222	0.858065	0.938379
GRP20	1	1.03653	0.96347		0.00751093	0.0074317	0.00759016
