# Supplementary material for: Regulation of micro- and small-exon retention and other splicing processes by GRP20 for flower development
Source: Nat Plants. 2024 Jan 9;10(1):66–85. doi: 10.1038/s41477-023-01605-8 (PMC10808074; doi:10.1038/s41477-023-01605-8)
Supplement: Supplementary file 12 — Statistical source data for Extended Data Fig. 6d. [file 41477_2023_1605_MOESM12_ESM.xlsx]

## Sheet: Extended Data Fig. 6d
Petal length/mm						Petal width/mm						Top angle
Counts	WT	grp20-1	GRP20-YFP (grp20)			Counts	WT	grp20-1	GRP20-YFP (grp20)			Counts	WT	grp20-1	GRP20-YFP (grp20)
1	971.429	885.714	964.286			1	300	285.714	307.143			1	140	81	141
2	1007.14	792.857	971.429			2	307.143	278.571	300			2	136	82	142
3	985.714	857.143	985.714			3	307.143	292.857	278.571			3	135	75	154
4	964.286	878.571	1014.29			4	314.286	300	300			4	141	72	153
5	1000	871.429	1000			5	285.714	292.857	314.286			5	145	78	146
6	985.714	878.571	957.143			6	278.571	285.714	328.571			6	150	74	147
7	921.429	785.714	1014.29			7	300	278.571	321.429			7	141	81	141
8	971.429	750	914.286			8	314.286	271.429	307.143			8	142	85	132
9	992.857	742.857	921.429			9	300	292.857	307.143			9	143	87	132
10	978.571	750	957.143			10	292.857	300	300			10	141	92	135
11	971.429	871.429	971.429			11	307.143	300	307.143			11	140	94	132
12	978.571	864.286	978.571			12	307.143	278.571	300			12	152	93	146
13	985.714	857.143	942.857			13	292.857	271.429	314.286			13	132	74	151
14	992.857	885.714	957.143			14	328.571	292.857	307.143			14	138	85	146
15	971.429	878.571	942.857			15	292.857	285.714	307.143			15	136	101	148
16		864.286	971.429			16	285.714	300	300			16	134
17		850	957.143			17		292.857	278.571
18		842.857	1021.43			18		300	278.571
						19		292.857
						20		278.571
