# Supplementary material for: Regulation of micro- and small-exon retention and other splicing processes by GRP20 for flower development
Source: Nat Plants. 2024 Jan 9;10(1):66–85. doi: 10.1038/s41477-023-01605-8 (PMC10808074; doi:10.1038/s41477-023-01605-8)
Supplement: Supplementary file 16 — Statistical source data for Extended Data Fig. 10b,d. [file 41477_2023_1605_MOESM16_ESM.xlsx]

## Sheet: Extended Data Fig. 10b
Cell counts	Positive control	GRP20+Prp18	GRP20+YFPc	YFPn+Prp18	YFPn+YFPc
1	0.602545	0.772181	0.000378951	4.90498e-05	0.000159347
2	0.803566	0.744525	0.000961723	0	0
3	0.468088	0.827804	0	0	0
4	0.654607	0.793706	0	0	0
5	0.724211	0.825586	0	0	0.000144208
6	0.517654	0.80869	0.000976276	0	0
7	0.53424	0.682093	0.000331038	0.000586957	0.00054198
8	0.883566	0.764346	0.000388963	0	0.00290249
9	0.501487	0.736519	0	0	0.000394995
10	0.654607	0.818903	0	0.000587628	0
11	0.594167	0.785171	0	0	0
12	0.790948	0.826708	0	0.000100711	0
13	0.531655	0.799994	0	0	0
14	0.600649	0.685189	0.000782901	0	0
15	0.684607	0.756127	0.000117628	0	0
16	0.59322	0.728599	0.000594659	0	0
17	0.497875	0.728659	7.92543e-05	0	0
18	0.46722	0.776293	0	0	0
19	0.531655	0.674458	0	0	0
20	0.482692	0.689826	0	0	0
21	0.694607	0.69717	0	0	0
23	0.531655	0.876778	0	0	0
24	0.590649	0.897767	0	0	0
25	0.692461	0.824856	0.00306229	0	0
26	0.520038	0.776036	0.00293694	0	0
27	0.602398	0.885134	0	0	0
28		0.779477	0

## Sheet: Extended Data Fig. 10d
	Replicate 1	Replicate 2	Replicate 3
Prp18+His-sumo-GRP20	1.01993	1.19564	0.805874
Prp18+His-sumo-GRP20∆HDR	0.00228987	0.000854637	0.00387984
Prp18+His-sumo-HDR	0.429837	0.509387	0.368333
Prp18+His-sumo	0.00165894	0	0.00376378
